# Supplementary material for: Guanidinium quinoline-2-carboxyl­ate
Source: Acta Crystallogr Sect E Struct Rep Online. 2009 Nov 25;65(Pt 12):o3220. doi: 10.1107/S1600536809049733 (PMC2972072; doi:10.1107/S1600536809049733)
Supplement: Supplementary file 1 [file e-65-o3220-sup1.cif]

##############################################################################
###                                                                        ###
###        Electronic paper (Acta Crystallographica Section E)             ###
###                                                                        ###
##############################################################################
#                                                                            #
# This CIF contains the data in a paper accepted for publication in Acta     #
# Crystallographica Section E. It conforms to the requirements of Notes      #
# for Authors for Section E, and has been peer reviewed under the auspices   #
# of the IUCr Commission on Journals.                                        #
#                                                                            #
# Full details of the Crystallographic Information File format               #
# are given in the paper "The Crystallographic Information File (CIF):       #
# a New Standard Archive File for Crystallography" by S. R. Hall, F. H.      #
# Allen and I. D. Brown [Acta Cryst. (1991), A47, 655-685].                  #
#                                                                            #
# The current version of the core CIF dictionary is obtainable from          #
# ftp://ftp.iucr.org/pub/cif_core.dic. The current version number is 2.4.    #
#                                                                            #
# Software is freely available for graphical display of the structure(s) in  #
# this CIF.  For information consult the CIF home page http://www.iucr.org/  #
# cif/home.html                                                              #
#                                                                            #
# This file may be used for bona fide research purposes within the           #
# scientific community so long as proper attribution is given to the journal # 
# article from which it was obtained.                                        #
#                                                                            #
##############################################################################
                                             
data_global
_audit_creation_method     ' SHELXL97 (Sheldrick, 2008)'
_journal_date_recd_electronic     2009-11-16
_journal_date_accepted     2009-11-20
_journal_name_full     'Acta Crystallographica, Section E'
_journal_year     2009
_journal_volume     65
_journal_issue     12
_journal_page_first     o3220
_journal_page_last     o3220
_journal_paper_category     QO
_journal_coeditor_code     WN2367
_publ_contact_author_name     'Dr Graham Smith'
_publ_contact_author_address
;
    School of Physical and Chemical Sciences
    Queensland University of Technology
    GPO Box 2434, Brisbane, Qld 4001, Australia
;
_publ_contact_author_email     g.smith@qut.edu.au
_publ_contact_author_fax     ' 61 7 3138 1804 '
_publ_contact_author_phone     ' 61 7 3300 2667 '
_publ_section_title
;
Guanidinium quinoline-2-carboxylate
;
loop_
    _publ_author_name
    _publ_author_address
    'Graham Smith'
;
  School of Physical and Chemical Sciences
  Queensland University of Technology
  GPO Box 2434, Brisbane, Qld 4001, Australia.
;
    'Urs D. Wermuth'
;
  School of Physical and Chemical Sciences
  Queensland University of Technology
  GPO Box 2434, Brisbane, Qld 4001, Australia.
;
data_I
_audit_creation_method     SHELXL97
_chemical_name_systematic
;
Guanidinium quinoline-2-carboxylate
;
_chemical_name_common     'guanidinium quinoline-2-carboxylate'
_chemical_formula_moiety     'C H6 N3 +, C10 H6 N O2 -'
_chemical_formula_sum     'C11 H12 N4 O2'
_chemical_formula_iupac     'C H6 N3 +, C10 H6 N O2 -'
_chemical_formula_weight     232.25
_chemical_melting_point     ?
_chemical_melting_point_gt     543
_chemical_melting_point_lt     544
_symmetry_cell_setting     'monoclinic'
_symmetry_space_group_name_H-M     'P 21/c'
_symmetry_space_group_name_Hall     '-P 2ybc'
loop_
    _symmetry_equiv_pos_as_xyz
    'x, y, z'
    '-x, y+1/2, -z+1/2'
    '-x, -y, -z'
    'x, -y+1/2, z+1/2'
_cell_length_a     7.4318(3)
_cell_length_b     42.2105(18)
_cell_length_c     7.3035(4)
_cell_angle_alpha     90.00
_cell_angle_beta     94.045(4)
_cell_angle_gamma     90.00
_cell_volume     2285.40(18)
_cell_formula_units_Z     8
_cell_measurement_reflns_used     4234
_cell_measurement_theta_min     2.91
_cell_measurement_theta_max     28.83
_cell_measurement_temperature     297(2)
_exptl_crystal_description     'prism'
_exptl_crystal_colour     'colourless'
_exptl_crystal_size_max     0.35
_exptl_crystal_size_mid     0.20
_exptl_crystal_size_min     0.18
_exptl_crystal_density_diffrn     1.350
_exptl_crystal_density_meas     ?
_exptl_crystal_density_method     'not measured'
_exptl_crystal_F_000     976
_exptl_absorpt_coefficient_mu     0.097
_exptl_absorpt_correction_type     'multi-scan'
_exptl_absorpt_process_details     '(<i>SADABS</i>; Sheldrick, 1996)'
_exptl_absorpt_correction_T_min     0.740
_exptl_absorpt_correction_T_max     0.870
_exptl_special_details
;
;
_diffrn_ambient_temperature     297(2)
_diffrn_radiation_type     MoK\a
_diffrn_radiation_wavelength     0.71073
_diffrn_radiation_source     'Enhance (Mo) X-ray source'
_diffrn_radiation_monochromator     graphite
_diffrn_measurement_device_type
                                'Oxford Diffraction Gemini-S Ultra CCD-detector'
_diffrn_measurement_method     '\w scans'
_diffrn_detector_area_resol_mean     ?
_diffrn_reflns_number     10626
_diffrn_reflns_av_R_equivalents     0.0346
_diffrn_reflns_av_sigmaI/netI     0.0430
_diffrn_reflns_theta_min     2.91
_diffrn_reflns_theta_max     25.00
_diffrn_reflns_theta_full     25.00
_diffrn_measured_fraction_theta_max     0.990
_diffrn_measured_fraction_theta_full     0.990
_diffrn_reflns_limit_h_min     -8
_diffrn_reflns_limit_h_max     8
_diffrn_reflns_limit_k_min     -50
_diffrn_reflns_limit_k_max     49
_diffrn_reflns_limit_l_min     -8
_diffrn_reflns_limit_l_max     8
_diffrn_standards_number     0
_diffrn_standards_interval_count     .
_diffrn_standards_interval_time     .
_diffrn_standards_decay_%     ?
_refine_special_details
;
Refinement of <i>F</i>^2^ against ALL reflections. The weighted <i>R</i>-factor
<i>wR</i> and goodness of fit <i>S</i> are based on <i>F</i>^2^, conventional
<i>R</i>-factors <i>R</i> are based on <i>F</i>, with <i>F</i> set to zero for
negative <i>F</i>^2^. The threshold expression of <i>F</i>^2^ >
\s(<i>F</i>^2^) is used only for calculating <i>R</i>-factors(gt) <i>etc</i>.
and is not relevant to the choice of reflections for refinement.
<i>R</i>-factors based on <i>F</i>^2^ are statistically about twice as large
as those based on <i>F</i>, and <i>R</i>- factors based on ALL data will be
even larger.
;
_reflns_number_total     3981
_reflns_number_gt     2931
_reflns_threshold_expression     'I>2\s(I)'
_refine_ls_structure_factor_coef     Fsqd
_refine_ls_matrix_type     full
_refine_ls_R_factor_all     0.1021
_refine_ls_R_factor_gt     0.0685
_refine_ls_wR_factor_gt     0.1487
_refine_ls_wR_factor_ref     0.1618
_refine_ls_goodness_of_fit_ref     1.043
_refine_ls_restrained_S_all     1.043
_refine_ls_number_reflns     3981
_refine_ls_number_parameters     355
_refine_ls_number_restraints     0
_refine_ls_hydrogen_treatment     mixed
_refine_ls_weighting_scheme     calc
_refine_ls_weighting_details
         'calc w=1/[\s^2^(Fo^2^)+(0.0614P)^2^+2.2259P] where P=(Fo^2^+2Fc^2^)/3'
_atom_sites_solution_hydrogens     geom
_atom_sites_solution_primary     direct
_atom_sites_solution_secondary     difmap
_refine_ls_shift/su_max     0.003
_refine_ls_shift/su_mean     0.001
_refine_diff_density_max     0.154
_refine_diff_density_min     -0.184
_refine_ls_extinction_method     none
_refine_ls_extinction_coef     ?
loop_
    _atom_type_symbol
    _atom_type_description
    _atom_type_scat_dispersion_real
    _atom_type_scat_dispersion_imag
    _atom_type_scat_source
    'C' 'C' 0.0033 0.0016
                         'International Tables Vol C Tables 4.2.6.8 and 6.1.1.4'
    'H' 'H' 0.0000 0.0000
                         'International Tables Vol C Tables 4.2.6.8 and 6.1.1.4'
    'N' 'N' 0.0061 0.0033
                         'International Tables Vol C Tables 4.2.6.8 and 6.1.1.4'
    'O' 'O' 0.0106 0.0060
                         'International Tables Vol C Tables 4.2.6.8 and 6.1.1.4'
_computing_data_collection     '<i>CrysAlis CCD</i> (Oxford Diffraction, 2008)'
_computing_cell_refinement     '<i>CrysAlis RED</i> (Oxford Diffraction, 2008)'
_computing_data_reduction     '<i>CrysAlis RED</i> (Oxford Diffraction, 2008)'
_computing_structure_solution     '<i>SIR92</i> (Altomare <i>et al.</i>, 1994)'
_computing_structure_refinement
               '<i>SHELXL97</i> (Sheldrick, 2008) within WinGX (Farrugia, 1999)'
_computing_molecular_graphics     '<i>PLATON</i> (Spek, 2009)'
_computing_publication_material     '<i>PLATON</i> (Spek, 2009)'
loop_
    _atom_site_type_symbol
    _atom_site_label
    _atom_site_fract_x
    _atom_site_fract_y
    _atom_site_fract_z
    _atom_site_U_iso_or_equiv
    _atom_site_thermal_displace_type
    _atom_site_calc_flag
    _atom_site_refinement_flags
    _atom_site_occupancy
    O O21A 0.8508(4) 0.09058(6) 0.2611(3) 0.0621(10) Uani . . 1.000
    O O22A 0.5996(3) 0.07308(6) 0.1162(4) 0.0645(10) Uani . . 1.000
    N N1A 0.9927(3) 0.03079(6) 0.2631(3) 0.0344(8) Uani . . 1.000
    C C2A 0.8222(4) 0.03520(7) 0.2056(4) 0.0347(9) Uani . . 1.000
    C C3A 0.7048(4) 0.01015(8) 0.1538(4) 0.0432(11) Uani . . 1.000
    C C4A 0.7670(5) -0.02006(8) 0.1610(4) 0.0470(11) Uani . . 1.000
    C C5A 1.0237(5) -0.05662(8) 0.2320(5) 0.0526(14) Uani . . 1.000
    C C6A 1.1980(6) -0.06067(9) 0.2937(5) 0.0607(14) Uani . . 1.000
    C C7A 1.3053(5) -0.03505(10) 0.3470(5) 0.0573(14) Uani . . 1.000
    C C8A 1.2375(4) -0.00486(8) 0.3367(4) 0.0463(11) Uani . . 1.000
    C C9A 1.0562(4) 0.00047(7) 0.2721(4) 0.0350(10) Uani . . 1.000
    C C10A 0.9469(4) -0.02599(7) 0.2209(4) 0.0386(10) Uani . . 1.000
    C C21A 0.7531(5) 0.06891(8) 0.1948(4) 0.0434(11) Uani . . 1.000
    O O21B 0.2113(4) 0.16103(6) 0.7760(4) 0.0595(9) Uani . . 1.000
    O O22B 0.4256(3) 0.17922(6) 0.6099(3) 0.0547(9) Uani . . 1.000
    N N1B 0.0628(3) 0.22063(6) 0.7787(3) 0.0337(8) Uani . . 1.000
    C C2B 0.2260(4) 0.21671(7) 0.7234(4) 0.0331(9) Uani . . 1.000
    C C3B 0.3404(4) 0.24202(7) 0.6830(4) 0.0383(10) Uani . . 1.000
    C C4B 0.2823(4) 0.27223(7) 0.7016(4) 0.0399(10) Uani . . 1.000
    C C5B 0.0359(5) 0.30838(8) 0.7780(4) 0.0467(11) Uani . . 1.000
    C C6B -0.1343(5) 0.31222(9) 0.8310(5) 0.0521(12) Uani . . 1.000
    C C7B -0.2392(5) 0.28594(9) 0.8685(5) 0.0500(11) Uani . . 1.000
    C C8B -0.1739(4) 0.25609(8) 0.8528(4) 0.0417(11) Uani . . 1.000
    C C9B 0.0024(4) 0.25108(7) 0.7961(4) 0.0326(9) Uani . . 1.000
    C C10B 0.1082(4) 0.27776(7) 0.7584(4) 0.0360(10) Uani . . 1.000
    C C21B 0.2913(4) 0.18309(8) 0.7021(4) 0.0389(10) Uani . . 1.000
    N N1C 0.1537(5) 0.11364(9) 0.4833(5) 0.0598(12) Uani . . 1.000
    N N2C 0.2735(5) 0.08075(8) 0.2766(5) 0.0671(14) Uani . . 1.000
    N N3C 0.4496(5) 0.11943(9) 0.4200(5) 0.0622(12) Uani . . 1.000
    C C1C 0.2924(5) 0.10473(8) 0.3933(5) 0.0506(11) Uani . . 1.000
    N N1D 0.6118(5) 0.13337(8) -0.0734(5) 0.0553(11) Uani . . 1.000
    N N2D 0.9196(5) 0.13416(8) -0.0311(5) 0.0500(11) Uani . . 1.000
    N N3D 0.7754(5) 0.17077(7) -0.2190(4) 0.0554(11) Uani . . 1.000
    C C1D 0.7690(5) 0.14616(7) -0.1083(4) 0.0415(11) Uani . . 1.000
    H H3A 0.58520 0.01430 0.11490 0.0520 Uiso calc R 1.000
    H H4A 0.69050 -0.03680 0.12620 0.0560 Uiso calc R 1.000
    H H5A 0.95370 -0.07410 0.19660 0.0630 Uiso calc R 1.000
    H H6A 1.24640 -0.08100 0.30040 0.0730 Uiso calc R 1.000
    H H7A 1.42460 -0.03830 0.39020 0.0680 Uiso calc R 1.000
    H H8A 1.31110 0.01220 0.37240 0.0560 Uiso calc R 1.000
    H H3B 0.45460 0.23800 0.64390 0.0460 Uiso calc R 1.000
    H H4B 0.35710 0.28910 0.67710 0.0480 Uiso calc R 1.000
    H H5B 0.10530 0.32610 0.75450 0.0560 Uiso calc R 1.000
    H H6B -0.18120 0.33250 0.84230 0.0630 Uiso calc R 1.000
    H H7B -0.35550 0.28890 0.90470 0.0600 Uiso calc R 1.000
    H H8B -0.24530 0.23880 0.87940 0.0500 Uiso calc R 1.000
    H H11C 0.165(4) 0.1267(8) 0.567(5) 0.070(10) Uiso . . 1.000
    H H12C 0.046(6) 0.1036(9) 0.454(5) 0.066(12) Uiso . . 1.000
    H H21C 0.376(6) 0.0750(10) 0.217(6) 0.079(13) Uiso . . 1.000
    H H22C 0.173(6) 0.0684(11) 0.272(6) 0.084(14) Uiso . . 1.000
    H H31C 0.448(6) 0.1394(11) 0.475(6) 0.089(15) Uiso . . 1.000
    H H32C 0.540(6) 0.1136(11) 0.367(6) 0.081(15) Uiso . . 1.000
    H H11D 0.611(5) 0.1156(10) -0.014(5) 0.068(13) Uiso . . 1.000
    H H12D 0.514(6) 0.1421(11) -0.114(7) 0.091(17) Uiso . . 1.000
    H H21D 1.022(5) 0.1409(8) -0.055(5) 0.064(10) Uiso . . 1.000
    H H22D 0.908(6) 0.1206(11) 0.060(6) 0.083(15) Uiso . . 1.000
    H H31D 0.882(5) 0.1819(9) -0.227(5) 0.060(11) Uiso . . 1.000
    H H32D 0.670(6) 0.1793(10) -0.273(6) 0.074(13) Uiso . . 1.000
loop_
    _atom_site_aniso_label
    _atom_site_aniso_U_11
    _atom_site_aniso_U_22
    _atom_site_aniso_U_33
    _atom_site_aniso_U_12
    _atom_site_aniso_U_13
    _atom_site_aniso_U_23
    O21A 0.087(2) 0.0395(15) 0.0588(15) 0.0029(13) -0.0028(14) 0.0009(11)
    O22A 0.0422(15) 0.0608(17) 0.092(2) 0.0122(12) 0.0149(14) 0.0230(14)
    N1A 0.0365(15) 0.0328(14) 0.0346(13) -0.0010(11) 0.0068(11) 0.0000(10)
    C2A 0.0352(17) 0.0373(17) 0.0327(15) -0.0018(13) 0.0111(13) 0.0042(12)
    C3A 0.0356(18) 0.051(2) 0.0428(18) -0.0015(15) 0.0006(14) 0.0001(15)
    C4A 0.053(2) 0.043(2) 0.0449(19) -0.0100(16) 0.0020(16) -0.0061(15)
    C5A 0.076(3) 0.038(2) 0.0444(19) 0.0035(18) 0.0089(18) -0.0019(15)
    C6A 0.085(3) 0.048(2) 0.050(2) 0.021(2) 0.011(2) 0.0060(17)
    C7A 0.055(2) 0.070(3) 0.047(2) 0.021(2) 0.0044(17) 0.0106(18)
    C8A 0.044(2) 0.053(2) 0.0422(18) 0.0029(16) 0.0050(15) 0.0034(15)
    C9A 0.0405(18) 0.0378(18) 0.0275(15) 0.0017(14) 0.0073(13) 0.0031(12)
    C10A 0.052(2) 0.0339(18) 0.0306(15) -0.0008(14) 0.0090(14) -0.0004(12)
    C21A 0.046(2) 0.044(2) 0.0421(18) 0.0062(16) 0.0173(15) 0.0097(15)
    O21B 0.0687(17) 0.0414(14) 0.0712(16) 0.0055(13) 0.0246(13) 0.0069(12)
    O22B 0.0368(13) 0.0508(15) 0.0783(17) 0.0036(11) 0.0159(12) -0.0133(12)
    N1B 0.0309(14) 0.0378(15) 0.0322(13) 0.0010(11) 0.0002(10) -0.0030(10)
    C2B 0.0286(16) 0.0401(17) 0.0304(15) 0.0018(13) -0.0002(12) -0.0051(12)
    C3B 0.0292(16) 0.048(2) 0.0376(16) -0.0003(14) 0.0027(13) -0.0049(14)
    C4B 0.0376(18) 0.0414(19) 0.0407(17) -0.0082(14) 0.0023(14) -0.0013(13)
    C5B 0.055(2) 0.0376(19) 0.0469(19) 0.0029(16) 0.0004(16) 0.0021(14)
    C6B 0.059(2) 0.044(2) 0.053(2) 0.0182(18) 0.0010(17) -0.0025(16)
    C7B 0.043(2) 0.061(2) 0.0462(19) 0.0124(17) 0.0039(15) -0.0062(16)
    C8B 0.0366(18) 0.048(2) 0.0406(18) 0.0015(15) 0.0027(14) -0.0039(14)
    C9B 0.0301(16) 0.0402(18) 0.0268(14) 0.0026(13) -0.0032(12) -0.0033(12)
    C10B 0.0382(17) 0.0405(18) 0.0286(15) 0.0010(14) -0.0028(12) -0.0013(12)
    C21B 0.0332(17) 0.0404(19) 0.0425(17) 0.0017(14) -0.0007(14) -0.0025(14)
    N1C 0.060(2) 0.054(2) 0.068(2) -0.0068(18) 0.0225(18) -0.0130(17)
    N2C 0.055(2) 0.052(2) 0.098(3) -0.0159(17) 0.032(2) -0.0300(18)
    N3C 0.055(2) 0.050(2) 0.084(2) -0.0109(17) 0.0209(18) -0.0184(17)
    C1C 0.056(2) 0.0367(19) 0.061(2) -0.0033(17) 0.0166(18) 0.0032(16)
    N1D 0.050(2) 0.0452(19) 0.071(2) -0.0032(16) 0.0071(16) 0.0158(16)
    N2D 0.047(2) 0.0478(19) 0.0550(19) -0.0004(16) 0.0023(15) 0.0055(15)
    N3D 0.047(2) 0.0462(19) 0.072(2) -0.0081(16) -0.0022(16) 0.0205(15)
    C1D 0.046(2) 0.0344(18) 0.0445(18) -0.0033(15) 0.0051(15) -0.0031(14)
_geom_special_details
;
Bond distances, angles <i>etc</i>. have been calculated using the rounded
fractional coordinates. All su's are estimated from the variances of the
(full) variance-covariance matrix. The cell e.s.d.'s are taken into account in
the estimation of distances, angles and torsion angles
;
loop_
    _geom_bond_atom_site_label_1
    _geom_bond_atom_site_label_2
    _geom_bond_site_symmetry_1
    _geom_bond_site_symmetry_2
    _geom_bond_distance
    _geom_bond_publ_flag
    O21A C21A . . 1.245(4) no
    O22A C21A . . 1.253(4) no
    O21B C21B . . 1.248(4) no
    O22B C21B . . 1.253(4) no
    N1A C2A . . 1.320(4) no
    N1A C9A . . 1.364(4) no
    N1B C2B . . 1.316(4) no
    N1B C9B . . 1.370(4) no
    N1C C1C . . 1.316(5) no
    N2C C1C . . 1.324(5) no
    N3C C1C . . 1.325(5) no
    N1C H11C . . 0.82(4) no
    N1C H12C . . 0.92(4) no
    N2C H21C . . 0.94(4) no
    N2C H22C . . 0.91(4) no
    N3C H32C . . 0.84(4) no
    N3C H31C . . 0.93(5) no
    N1D C1D . . 1.328(5) no
    N2D C1D . . 1.318(5) no
    N3D C1D . . 1.319(4) no
    N1D H11D . . 0.87(4) no
    N1D H12D . . 0.85(5) no
    N2D H21D . . 0.84(4) no
    N2D H22D . . 0.89(4) no
    N3D H31D . . 0.93(4) no
    N3D H32D . . 0.93(4) no
    C2A C21A . . 1.513(5) no
    C2A C3A . . 1.406(4) no
    C3A C4A . . 1.356(5) no
    C4A C10A . . 1.400(5) no
    C5A C6A . . 1.352(6) no
    C5A C10A . . 1.413(5) no
    C6A C7A . . 1.383(6) no
    C7A C8A . . 1.371(5) no
    C8A C9A . . 1.414(4) no
    C9A C10A . . 1.416(4) no
    C3A H3A . . 0.9300 no
    C4A H4A . . 0.9300 no
    C5A H5A . . 0.9300 no
    C6A H6A . . 0.9300 no
    C7A H7A . . 0.9300 no
    C8A H8A . . 0.9300 no
    C2B C21B . . 1.511(4) no
    C2B C3B . . 1.410(4) no
    C3B C4B . . 1.356(4) no
    C4B C10B . . 1.406(4) no
    C5B C10B . . 1.411(5) no
    C5B C6B . . 1.358(5) no
    C6B C7B . . 1.394(5) no
    C7B C8B . . 1.358(5) no
    C8B C9B . . 1.418(4) no
    C9B C10B . . 1.412(4) no
    C3B H3B . . 0.9300 no
    C4B H4B . . 0.9300 no
    C5B H5B . . 0.9300 no
    C6B H6B . . 0.9300 no
    C7B H7B . . 0.9300 no
    C8B H8B . . 0.9300 no
loop_
    _geom_contact_atom_site_label_1
    _geom_contact_atom_site_label_2
    _geom_contact_distance
    _geom_contact_site_symmetry_1
    _geom_contact_site_symmetry_2
    _geom_contact_publ_flag
    O21A N1A 2.735(4) . . no
    O21A N1C 2.852(5) . 1_655 no
    O21A N2C 3.163(5) . 1_655 no
    O21A N2D 2.890(4) . . no
    O21A C1C 3.408(5) . 1_655 no
    O21B N1C 2.937(5) . . no
    O21B N2D 2.899(5) . 1_456 no
    O21B N1B 2.748(4) . . no
    O21B N3D 3.268(5) . 1_456 no
    O22A N3C 3.216(5) . . no
    O22A N1D 2.902(4) . . no
    O22A N2C 2.784(4) . . no
    O22B N1D 3.250(4) . 1_556 no
    O22B N3C 2.891(4) . . no
    O22B N3D 2.826(4) . 1_556 no
    O21A H12C 2.03(4) . 1_655 no
    O21A H11D 2.80(4) . . no
    O21A H22C 2.57(4) . 1_655 no
    O21A H32C 2.67(5) . . no
    O21A H22D 2.01(5) . . no
    O21B H21D 2.11(4) . 1_456 no
    O21B H31D 2.60(4) . 1_456 no
    O21B H11C 2.12(4) . . no
    O21B H12D 2.47(5) . 1_556 no
    O22A H3A 2.4800 . . no
    O22A H32C 2.57(5) . . no
    O22A H11D 2.04(4) . . no
    O22A H21C 1.87(4) . . no
    O22B H12D 2.60(5) . 1_556 no
    O22B H7B 2.6500 . 4_654 no
    O22B H31C 1.96(5) . . no
    O22B H32D 1.95(4) . 1_556 no
    O22B H3B 2.5000 . . no
    N1A O21A 2.735(4) . . no
    N1A N2C 2.964(4) . 1_655 no
    N1B O21B 2.748(4) . . no
    N1B N3D 3.000(4) . 1_456 no
    N1B C4B 3.403(4) . 4_555 no
    N1C O21B 2.937(5) . . no
    N1C O21A 2.852(5) . 1_455 no
    N1D O22A 2.902(4) . . no
    N1D O22B 3.250(4) . 1_554 no
    N2C N1A 2.964(4) . 1_455 no
    N2C O21A 3.163(5) . 1_455 no
    N2C O22A 2.784(4) . . no
    N2D C5B 3.384(5) . 4_654 no
    N2D O21B 2.899(5) . 1_654 no
    N2D O21A 2.890(4) . . no
    N3C O22B 2.891(4) . . no
    N3C O22A 3.216(5) . . no
    N3D O22B 2.826(4) . 1_554 no
    N3D O21B 3.268(5) . 1_654 no
    N3D N1B 3.000(4) . 1_654 no
    N1A H22C 2.08(5) . 1_655 no
    N1B H31D 2.12(4) . 1_456 no
    N2D H5B 2.9400 . 4_654 no
    C1C O21A 3.408(5) . 1_455 no
    C2A C7A 3.466(5) . 3_756 no
    C2A C5A 3.586(5) . 3_755 no
    C2B C10B 3.455(4) . 4_554 no
    C2B C4B 3.519(4) . 4_555 no
    C3B C4B 3.563(4) . 4_554 no
    C3B C10B 3.541(4) . 4_554 no
    C4B C2B 3.519(4) . 4_554 no
    C4B C3B 3.563(4) . 4_555 no
    C4B N1B 3.403(4) . 4_554 no
    C5A C2A 3.586(5) . 3_755 no
    C5B C21B 3.535(4) . 4_555 no
    C5B N2D 3.384(5) . 4_455 no
    C7A C2A 3.466(5) . 3_756 no
    C8B C9B 3.419(4) . 4_555 no
    C9A C9A 3.489(4) . 3_756 no
    C9B C8B 3.419(4) . 4_554 no
    C10B C2B 3.455(4) . 4_555 no
    C10B C3B 3.541(4) . 4_555 no
    C21B C5B 3.535(4) . 4_554 no
    C1D H6A 3.0900 . 3_755 no
    C2A H22C 2.97(5) . 1_655 no
    C2B H31D 2.99(4) . 1_456 no
    C3A H3A 2.9900 . 3_655 no
    C4B H7B 3.0600 . 1_655 no
    C9A H22C 3.00(5) . 1_655 no
    C9B H31D 3.06(4) . 1_456 no
    C21A H21C 2.83(4) . . no
    C21A H32C 2.82(5) . . no
    C21A H11D 2.66(4) . . no
    C21A H22D 2.69(5) . . no
    C21B H11C 2.72(3) . . no
    C21B H31C 2.79(5) . . no
    C21B H32D 2.81(4) . 1_556 no
    C21B H12D 2.69(5) . 1_556 no
    H3A O22A 2.4800 . . no
    H3A C3A 2.9900 . 3_655 no
    H3A H3A 2.3600 . 3_655 no
    H3B H7B 2.5800 . 4_654 no
    H3B O22B 2.5000 . . no
    H4A H5A 2.5400 . . no
    H4B H5B 2.5300 . . no
    H5A H4A 2.5400 . . no
    H5B H4B 2.5300 . . no
    H5B N2D 2.9400 . 4_455 no
    H6A C1D 3.0900 . 3_755 no
    H7B H3B 2.5800 . 4_455 no
    H7B C4B 3.0600 . 1_455 no
    H7B O22B 2.6500 . 4_455 no
    H11C C21B 2.72(3) . . no
    H11C O21B 2.12(4) . . no
    H11C H31C 2.32(5) . . no
    H11D H22D 2.25(6) . . no
    H11D C21A 2.66(4) . . no
    H11D O21A 2.80(4) . . no
    H11D O22A 2.04(4) . . no
    H12C H22C 2.25(6) . . no
    H12C O21A 2.03(4) . 1_455 no
    H12D O21B 2.47(5) . 1_554 no
    H12D C21B 2.69(5) . 1_554 no
    H12D H32D 2.31(6) . . no
    H12D O22B 2.60(5) . 1_554 no
    H21C C21A 2.83(4) . . no
    H21C H32C 2.27(6) . . no
    H21C O22A 1.87(4) . . no
    H21D O21B 2.11(4) . 1_654 no
    H21D H31D 2.34(5) . . no
    H22C C2A 2.97(5) . 1_455 no
    H22C C9A 3.00(5) . 1_455 no
    H22C H12C 2.25(6) . . no
    H22C N1A 2.08(5) . 1_455 no
    H22C O21A 2.57(4) . 1_455 no
    H22D O21A 2.01(5) . . no
    H22D C21A 2.69(5) . . no
    H22D H11D 2.25(6) . . no
    H31C C21B 2.79(5) . . no
    H31C H11C 2.32(5) . . no
    H31C O22B 1.96(5) . . no
    H31D H21D 2.34(5) . . no
    H31D O21B 2.60(4) . 1_654 no
    H31D N1B 2.12(4) . 1_654 no
    H31D C9B 3.06(4) . 1_654 no
    H31D C2B 2.99(4) . 1_654 no
    H32C C21A 2.82(5) . . no
    H32C H21C 2.27(6) . . no
    H32C O22A 2.57(5) . . no
    H32C O21A 2.67(5) . . no
    H32D O22B 1.95(4) . 1_554 no
    H32D C21B 2.81(4) . 1_554 no
    H32D H12D 2.31(6) . . no
loop_
    _geom_angle_atom_site_label_1
    _geom_angle_atom_site_label_2
    _geom_angle_atom_site_label_3
    _geom_angle_site_symmetry_1
    _geom_angle_site_symmetry_2
    _geom_angle_site_symmetry_3
    _geom_angle
    _geom_angle_publ_flag
    C2A N1A C9A . . . 118.0(3) no
    C2B N1B C9B . . . 117.5(3) no
    C1C N1C H11C . . . 121(2) no
    C1C N1C H12C . . . 117(3) no
    H11C N1C H12C . . . 122(3) no
    C1C N2C H21C . . . 116(3) no
    C1C N2C H22C . . . 121(3) no
    H21C N2C H22C . . . 122(4) no
    C1C N3C H31C . . . 117(3) no
    C1C N3C H32C . . . 122(3) no
    H31C N3C H32C . . . 120(4) no
    C1D N1D H11D . . . 119(2) no
    C1D N1D H12D . . . 120(3) no
    H11D N1D H12D . . . 121(4) no
    C1D N2D H22D . . . 116(3) no
    H21D N2D H22D . . . 121(4) no
    C1D N2D H21D . . . 122(2) no
    C1D N3D H31D . . . 120(2) no
    C1D N3D H32D . . . 120(3) no
    H31D N3D H32D . . . 119(4) no
    N1A C2A C21A . . . 117.7(3) no
    N1A C2A C3A . . . 122.9(3) no
    C3A C2A C21A . . . 119.4(3) no
    C2A C3A C4A . . . 119.6(3) no
    C3A C4A C10A . . . 119.7(3) no
    C6A C5A C10A . . . 120.6(3) no
    C5A C6A C7A . . . 121.0(4) no
    C6A C7A C8A . . . 120.6(3) no
    C7A C8A C9A . . . 120.3(3) no
    N1A C9A C10A . . . 122.5(3) no
    N1A C9A C8A . . . 118.9(3) no
    C8A C9A C10A . . . 118.6(3) no
    C5A C10A C9A . . . 119.0(3) no
    C4A C10A C9A . . . 117.3(3) no
    C4A C10A C5A . . . 123.7(3) no
    O21A C21A C2A . . . 119.0(3) no
    O21A C21A O22A . . . 124.2(3) no
    O22A C21A C2A . . . 116.8(3) no
    C2A C3A H3A . . . 120.00 no
    C4A C3A H3A . . . 120.00 no
    C3A C4A H4A . . . 120.00 no
    C10A C4A H4A . . . 120.00 no
    C10A C5A H5A . . . 120.00 no
    C6A C5A H5A . . . 120.00 no
    C7A C6A H6A . . . 120.00 no
    C5A C6A H6A . . . 119.00 no
    C8A C7A H7A . . . 120.00 no
    C6A C7A H7A . . . 120.00 no
    C7A C8A H8A . . . 120.00 no
    C9A C8A H8A . . . 120.00 no
    N1B C2B C21B . . . 117.4(3) no
    C3B C2B C21B . . . 119.2(3) no
    N1B C2B C3B . . . 123.5(3) no
    C2B C3B C4B . . . 119.4(3) no
    C3B C4B C10B . . . 119.5(3) no
    C6B C5B C10B . . . 120.5(3) no
    C5B C6B C7B . . . 120.4(3) no
    C6B C7B C8B . . . 120.9(3) no
    C7B C8B C9B . . . 120.4(3) no
    C8B C9B C10B . . . 118.5(3) no
    N1B C9B C8B . . . 118.9(3) no
    N1B C9B C10B . . . 122.7(3) no
    C4B C10B C9B . . . 117.5(3) no
    C5B C10B C9B . . . 119.3(3) no
    C4B C10B C5B . . . 123.2(3) no
    O21B C21B C2B . . . 119.3(3) no
    O21B C21B O22B . . . 123.8(3) no
    O22B C21B C2B . . . 116.8(3) no
    C2B C3B H3B . . . 120.00 no
    C4B C3B H3B . . . 120.00 no
    C10B C4B H4B . . . 120.00 no
    C3B C4B H4B . . . 120.00 no
    C6B C5B H5B . . . 120.00 no
    C10B C5B H5B . . . 120.00 no
    C7B C6B H6B . . . 120.00 no
    C5B C6B H6B . . . 120.00 no
    C8B C7B H7B . . . 120.00 no
    C6B C7B H7B . . . 120.00 no
    C9B C8B H8B . . . 120.00 no
    C7B C8B H8B . . . 120.00 no
    N2C C1C N3C . . . 120.3(4) no
    N1C C1C N2C . . . 119.3(4) no
    N1C C1C N3C . . . 120.4(3) no
    N2D C1D N3D . . . 119.9(3) no
    N1D C1D N2D . . . 119.6(3) no
    N1D C1D N3D . . . 120.5(3) no
loop_
    _geom_torsion_atom_site_label_1
    _geom_torsion_atom_site_label_2
    _geom_torsion_atom_site_label_3
    _geom_torsion_atom_site_label_4
    _geom_torsion_site_symmetry_1
    _geom_torsion_site_symmetry_2
    _geom_torsion_site_symmetry_3
    _geom_torsion_site_symmetry_4
    _geom_torsion
    _geom_torsion_publ_flag
    C9A N1A C2A C3A . . . . 0.0(4) no
    C9A N1A C2A C21A . . . . -179.6(2) no
    C2A N1A C9A C8A . . . . -178.8(3) no
    C2A N1A C9A C10A . . . . 0.6(4) no
    C2B N1B C9B C8B . . . . 179.1(3) no
    C2B N1B C9B C10B . . . . -0.4(4) no
    C9B N1B C2B C3B . . . . 0.4(4) no
    C9B N1B C2B C21B . . . . -179.3(2) no
    C3A C2A C21A O21A . . . . 171.5(3) no
    N1A C2A C21A O21A . . . . -8.9(4) no
    N1A C2A C21A O22A . . . . 170.3(3) no
    N1A C2A C3A C4A . . . . -0.5(5) no
    C21A C2A C3A C4A . . . . 179.1(3) no
    C3A C2A C21A O22A . . . . -9.4(4) no
    C2A C3A C4A C10A . . . . 0.4(4) no
    C3A C4A C10A C9A . . . . 0.1(4) no
    C3A C4A C10A C5A . . . . -179.7(3) no
    C6A C5A C10A C4A . . . . -179.0(3) no
    C6A C5A C10A C9A . . . . 1.2(5) no
    C10A C5A C6A C7A . . . . -0.1(6) no
    C5A C6A C7A C8A . . . . -0.6(6) no
    C6A C7A C8A C9A . . . . 0.3(5) no
    C7A C8A C9A N1A . . . . -179.9(3) no
    C7A C8A C9A C10A . . . . 0.8(4) no
    N1A C9A C10A C5A . . . . 179.2(3) no
    C8A C9A C10A C4A . . . . 178.7(3) no
    C8A C9A C10A C5A . . . . -1.5(4) no
    N1A C9A C10A C4A . . . . -0.6(4) no
    N1B C2B C3B C4B . . . . 0.2(5) no
    C21B C2B C3B C4B . . . . 179.9(3) no
    N1B C2B C21B O21B . . . . -16.7(4) no
    N1B C2B C21B O22B . . . . 163.6(3) no
    C3B C2B C21B O21B . . . . 163.6(3) no
    C3B C2B C21B O22B . . . . -16.1(4) no
    C2B C3B C4B C10B . . . . -0.9(4) no
    C3B C4B C10B C5B . . . . -178.8(3) no
    C3B C4B C10B C9B . . . . 0.9(4) no
    C10B C5B C6B C7B . . . . 0.6(5) no
    C6B C5B C10B C4B . . . . 179.1(3) no
    C6B C5B C10B C9B . . . . -0.6(5) no
    C5B C6B C7B C8B . . . . -0.1(5) no
    C6B C7B C8B C9B . . . . -0.6(5) no
    C7B C8B C9B N1B . . . . -178.9(3) no
    C7B C8B C9B C10B . . . . 0.6(4) no
    N1B C9B C10B C4B . . . . -0.2(4) no
    N1B C9B C10B C5B . . . . 179.5(3) no
    C8B C9B C10B C4B . . . . -179.7(3) no
    C8B C9B C10B C5B . . . . 0.0(4) no
loop_
    _geom_hbond_atom_site_label_D
    _geom_hbond_atom_site_label_H
    _geom_hbond_atom_site_label_A
    _geom_hbond_site_symmetry_A
    _geom_hbond_distance_DH
    _geom_hbond_distance_HA
    _geom_hbond_distance_DA
    _geom_hbond_angle_DHA
    _geom_hbond_publ_flag
    N1C H11C O21B . 0.82(4) 2.12(4) 2.937(5) 176(3) yes
    N1C H12C O21A 1_455 0.92(4) 2.03(4) 2.852(5) 149(3) yes
    N1D H11D O22A . 0.87(4) 2.04(4) 2.902(4) 177(4) yes
    N1D H12D O21B 1_554 0.85(5) 2.47(5) 3.312(5) 173(4) yes
    N2C H21C O22A . 0.94(4) 1.87(4) 2.784(4) 166(4) yes
    N2C H22C O21A 1_455 0.91(4) 2.57(4) 3.163(5) 124(4) yes
    N2C H22C N1A 1_455 0.91(4) 2.08(5) 2.964(4) 165(4) yes
    N2D H21D O21B 1_654 0.84(4) 2.11(4) 2.899(5) 155(3) yes
    N2D H22D O21A . 0.89(4) 2.01(5) 2.890(4) 173(4) yes
    N3C H31C O22B . 0.93(5) 1.96(5) 2.891(4) 173(4) yes
    N3C H32C O22A . 0.84(4) 2.57(5) 3.216(5) 135(4) yes
    N3D H31D O21B 1_654 0.93(4) 2.60(4) 3.268(5) 130(3) yes
    N3D H31D N1B 1_654 0.93(4) 2.12(4) 3.000(4) 159(3) yes
    N3D H32D O22B 1_554 0.93(4) 1.95(4) 2.826(4) 157(4) yes
