# Supplementary material for: Guanidinium quinoline-2-carboxyl­ate
Source: Acta Crystallogr Sect E Struct Rep Online. 2009 Nov 25;65(Pt 12):o3220. doi: 10.1107/S1600536809049733 (PMC2972072; doi:10.1107/S1600536809049733)
Supplement: Supplementary file 2 [file e-65-o3220-Isup2.hkl]

#
# h,k,l, Fc-squared, Fo-squared, sigma(Fo-squared) and status flag
#
data_I
_shelx_title ' gs08gs20 in P2(1)/c'
_shelx_refln_list_code          4
_shelx_F_calc_maximum      194.62
_exptl_crystal_F_000       976.00
_reflns_d_resolution_high  0.8409
 
loop_
 _symmetry_equiv_pos_as_xyz
 'x, y, z'
 '-x, y+1/2, -z+1/2'
 '-x, -y, -z'
 'x, -y-1/2, z-1/2'
 
_cell_length_a     7.4318
_cell_length_b    42.2105
_cell_length_c     7.3035
_cell_angle_alpha  90.000
_cell_angle_beta   94.045
_cell_angle_gamma  90.000
 
_shelx_F_squared_multiplier     1.000
 
loop_
 _refln_index_h
 _refln_index_k
 _refln_index_l
 _refln_F_squared_calc
 _refln_F_squared_meas
 _refln_F_squared_sigma
 _refln_observed_status
   2   0   0    13880.54    12983.41    547.71 o
   3   0   0      258.68      255.18      9.80 o
   4   0   0     2930.25     3140.97     22.75 o
   5   0   0     1033.91     1049.85     16.83 o
   6   0   0      540.00      538.16     12.12 o
   7   0   0       70.69      114.52     27.21 o
   8   0   0        7.51       14.97     14.18 o
   2   1   0     1673.83     1627.82      8.82 o
   3   1   0      379.29      376.74     14.45 o
   4   1   0     1394.32     1438.17     11.83 o
   5   1   0      573.69      589.46      7.79 o
   6   1   0      255.69      275.62      6.84 o
   7   1   0      146.23      126.72      7.86 o
   8   1   0        2.27        3.95      8.87 o
   1   2   0        5.53        2.67      2.94 o
   2   2   0        2.64        3.81      4.65 o
   3   2   0      553.55      587.29      8.01 o
   4   2   0      326.31      329.41      7.83 o
   5   2   0       19.71       26.01      5.57 o
   6   2   0       10.46       31.88     10.72 o
   7   2   0       29.11       59.43     15.79 o
   8   2   0        5.55        4.42     11.35 o
   1   3   0     8164.87     7980.65     61.29 o
   2   3   0       97.46      103.95      3.92 o
   3   3   0     2379.31     2625.50     19.11 o
   4   3   0      323.41      345.24      6.24 o
   5   3   0       38.07       43.28      5.88 o
   6   3   0      284.52      299.76     14.42 o
   7   3   0       43.84       29.12      7.41 o
   8   3   0        4.09        8.71      9.13 o
   1   4   0     9849.71     9824.03     98.48 o
   2   4   0      158.58      132.37      5.68 o
   3   4   0     5075.19     5327.39     53.54 o
   4   4   0     1937.08     2155.16     22.86 o
   5   4   0       13.63       10.00      6.13 o
   6   4   0      183.41      241.99     31.89 o
   7   4   0        8.63       16.21      7.19 o
   8   4   0        2.84      109.88     40.89 o
   1   5   0      680.22      769.90     15.25 o
   2   5   0       25.46       27.42      4.04 o
   3   5   0      186.14      172.68      4.95 o
   4   5   0     3537.68     3808.37     24.71 o
   5   5   0       40.80       29.09      5.81 o
   6   5   0       33.52       55.37     11.62 o
   7   5   0      227.63      199.59      9.57 o
   8   5   0      265.57      223.85     12.23 o
   1   6   0       31.25       30.38      3.98 o
   2   6   0       10.53       13.27      3.54 o
   3   6   0       35.06       40.08      4.58 o
   4   6   0      682.26      743.53     13.24 o
   5   6   0       25.12       20.71      5.02 o
   6   6   0      385.10      371.47      8.93 o
   7   6   0      102.21      156.42     35.82 o
   8   6   0       57.13      194.12     57.87 o
   1   7   0     4284.43     3785.60     42.31 o
   2   7   0        5.32       14.92      4.66 o
   3   7   0     1161.00     1288.37     15.38 o
   4   7   0      196.54      181.49      5.76 o
   5   7   0      110.69      108.68      6.11 o
   6   7   0      202.23      187.21      9.53 o
   7   7   0       42.52       60.81      7.80 o
   8   7   0       15.57       15.78      9.84 o
   0   8   0     1238.65     1089.04      8.72 o
   1   8   0       76.83       83.48      5.11 o
   2   8   0      714.46      628.55     10.33 o
   3   8   0      123.41      124.13      4.84 o
   4   8   0       32.32       17.34      5.19 o
   5   8   0      246.53      246.56      7.32 o
   6   8   0      137.09      118.02      8.11 o
   7   8   0       73.83       65.31      6.85 o
   8   8   0        4.86       40.23     21.93 o
   1   9   0      724.39      663.31      5.25 o
   2   9   0      486.53      461.96     17.05 o
   3   9   0       56.23       73.24      6.28 o
   4   9   0      432.00      408.95      7.70 o
   5   9   0      202.77      203.22     15.32 o
   6   9   0       10.48       14.62      8.55 o
   7   9   0       46.84       63.85     12.66 o
   8   9   0       84.00       88.17     11.94 o
   0  10   0       39.00       38.38      6.62 o
   1  10   0       28.12       28.41      4.39 o
   2  10   0      179.03      175.86      5.40 o
   3  10   0       57.81       48.35      6.31 o
   4  10   0       56.83       59.02      6.94 o
   5  10   0     1170.29     1144.08     21.37 o
   6  10   0      327.71      307.05      9.02 o
   7  10   0       40.89       49.52      8.28 o
   8  10   0        3.19       34.47     30.61 o
   1  11   0     2649.93     2482.38     10.35 o
   2  11   0     1833.42     1760.58     15.62 o
   3  11   0      207.68      227.63      7.41 o
   4  11   0      405.46      287.60    109.67 o
   5  11   0      546.51      554.67     28.83 o
   6  11   0      128.40      156.36     13.22 o
   7  11   0       15.03       22.61      8.17 o
   8  11   0        2.08        6.87     11.48 o
   0  12   0     1426.62     1497.85     13.18 o
   1  12   0      317.61      283.04      5.77 o
   2  12   0     4900.09     5107.71     24.23 o
   3  12   0        1.93        5.53      6.42 o
   4  12   0      186.64      170.50     11.32 o
   5  12   0       99.88      261.23    115.65 o
   6  12   0        0.66       12.45      9.28 o
   7  12   0       27.35       41.84     10.78 o
   8  12   0        3.57        6.23     11.43 o
   1  13   0     1581.58     1495.36      9.06 o
   2  13   0     3022.44     2978.78     19.59 o
   3  13   0       47.20       51.63      6.85 o
   4  13   0       94.92       99.39     10.99 o
   5  13   0      535.04      489.79     11.39 o
   6  13   0      104.12      145.29     25.10 o
   7  13   0       50.74       77.60     10.53 o
   8  13   0        2.77       36.25     17.98 o
   1  14   0       29.11       38.13      7.57 o
   2  14   0      964.04      995.89     26.59 o
   3  14   0        3.89       20.95     14.00 o
   4  14   0       50.43       37.63     10.45 o
   5  14   0       24.81       27.09      8.96 o
   6  14   0     2155.29     1916.75     14.99 o
   7  14   0      723.00      679.60     11.66 o
   8  14   0       76.45       87.49     12.15 o
   1  15   0        4.19        2.98      7.50 o
   2  15   0     4425.26     4566.90     91.33 o
   3  15   0      271.14      255.43     11.06 o
   4  15   0      270.83      253.25      8.83 o
   5  15   0       27.23       26.79      7.54 o
   6  15   0      204.41      220.63     11.05 o
   7  15   0       12.70       38.97     10.10 o
   8  15   0       32.46       58.45     23.83 o
   1  16   0     1463.60     1497.58     14.34 o
   2  16   0     2727.39     2868.59     20.61 o
   3  16   0      273.66      320.46     11.50 o
   4  16   0      314.65      328.71     12.99 o
   5  16   0       39.42       43.59      7.75 o
   6  16   0        4.68       10.42      9.61 o
   7  16   0      168.43      182.11     10.90 o
   8  16   0        3.74        9.57     11.84 o
   1  17   0     3683.97     3575.32     20.25 o
   2  17   0      551.12      641.53     12.87 o
   3  17   0      448.54      528.62      9.26 o
   4  17   0       19.89       20.11      8.02 o
   5  17   0        4.76       19.74     10.05 o
   6  17   0        3.95       40.81     14.26 o
   7  17   0      193.37      183.64     12.30 o
   8  17   0        0.08       13.25     18.64 o
   1  18   0       56.99      161.47      9.36 o
   2  18   0     1377.98     1436.48     16.42 o
   3  18   0     1067.84     1132.29     16.19 o
   4  18   0      267.57      279.56     11.21 o
   5  18   0      164.63      159.71      8.39 o
   6  18   0      527.44      558.28     15.18 o
   7  18   0      110.22      108.30     23.37 o
   8  18   0       19.41       14.48     12.30 o
   1  19   0     2228.66     2208.89     17.50 o
   2  19   0     2363.05     2533.58     20.50 o
   3  19   0      668.76      739.48     10.33 o
   4  19   0      259.68      308.37      8.08 o
   5  19   0       24.69       52.49      9.82 o
   6  19   0      108.06      148.59     11.01 o
   7  19   0       19.48       36.36     10.32 o
   8  19   0        1.18       13.12     19.12 o
   1  20   0      741.52      879.99     13.22 o
   2  20   0        2.74       19.23     10.07 o
   3  20   0        0.01       21.89      9.94 o
   4  20   0       65.50      103.38      7.43 o
   5  20   0        6.97       41.95     11.26 o
   6  20   0      734.25      690.86     11.56 o
   7  20   0        8.04       17.89      8.87 o
   8  20   0        0.22       10.06     19.12 o
   1  21   0        3.77       36.84      8.54 o
   2  21   0      113.35       69.15      9.60 o
   3  21   0       92.20       81.97      8.07 o
   4  21   0       43.36       51.28      7.30 o
   5  21   0      663.11      653.31     23.00 o
   6  21   0      104.26      122.76     10.89 o
   7  21   0       10.93       20.08     11.31 o
   8  21   0       19.28       21.43     19.83 o
   1  22   0       19.88       15.98      8.57 o
   2  22   0       65.92       54.75      2.01 o
   3  22   0       57.56       63.49      9.05 o
   4  22   0      384.30      362.86      8.79 o
   5  22   0      916.99      939.06     26.80 o
   6  22   0      396.43      382.81     10.47 o
   7  22   0        5.42       14.53      9.78 o
   1  23   0       24.23       22.48      8.75 o
   2  23   0      528.05      453.75      9.42 o
   3  23   0        1.99       14.30      8.21 o
   4  23   0       40.98       76.83      7.81 o
   5  23   0        4.50       49.87     10.20 o
   6  23   0        1.69       24.92     12.15 o
   7  23   0        0.27        6.40      9.17 o
   0  24   0        2.26       -3.28      8.39 o
   1  24   0       58.03       81.17      9.38 o
   2  24   0       35.44       25.56      1.66 o
   3  24   0       96.75       90.45     10.24 o
   4  24   0        2.22       29.95      7.83 o
   5  24   0      255.81      251.48      9.38 o
   6  24   0       32.60       28.19      8.93 o
   7  24   0       43.97       48.68      9.67 o
   1  25   0     1001.95      962.77     14.72 o
   2  25   0      403.74      400.86     13.04 o
   3  25   0        7.34       20.03      8.25 o
   4  25   0      315.19      308.99      9.13 o
   5  25   0       47.80       70.12     10.25 o
   6  25   0       12.30       12.14      8.68 o
   7  25   0       16.78       20.64     11.31 o
   0  26   0        8.89        4.22      8.88 o
   1  26   0      112.89      155.27     10.52 o
   2  26   0        9.63       26.69     10.85 o
   3  26   0        0.98        4.91      8.43 o
   4  26   0        7.70       36.60     11.66 o
   5  26   0      222.31      229.06      9.39 o
   6  26   0       18.09       18.16      8.98 o
   7  26   0       97.71       75.69     10.09 o
   1  27   0      497.71      490.14     13.00 o
   2  27   0       73.00       62.42     11.06 o
   3  27   0       72.07       75.97      9.35 o
   4  27   0      115.51      105.38      8.48 o
   5  27   0       32.78       43.02     10.31 o
   6  27   0       22.02       35.04      9.04 o
   7  27   0        1.20       18.80      9.87 o
   0  28   0     2723.30     2580.59     16.65 o
   1  28   0       12.71       26.64     10.98 o
   2  28   0       15.34        8.91     10.78 o
   3  28   0      217.98      221.86     10.35 o
   4  28   0       82.24       74.35      8.43 o
   5  28   0       52.57       55.51      8.72 o
   6  28   0       40.77       58.27      9.38 o
   7  28   0        8.32       13.33      9.88 o
   1  29   0       21.99       29.01      7.92 o
   2  29   0       13.90        7.18      8.47 o
   3  29   0      444.02      419.63     13.65 o
   4  29   0        0.14        9.86      7.92 o
   5  29   0       20.48       34.95      8.77 o
   6  29   0       28.38       44.44      9.40 o
   7  29   0       13.47       20.12     10.28 o
   0  30   0       56.40       69.04     11.29 o
   1  30   0       19.82       28.01     10.55 o
   2  30   0        5.81        0.74      8.77 o
   3  30   0      105.99      116.52     12.59 o
   4  30   0       25.69       16.47      7.11 o
   5  30   0       25.83       33.12     10.54 o
   6  30   0       14.88       28.83     11.11 o
   7  30   0       29.78       29.63     10.38 o
   1  31   0      751.22      693.03     11.96 o
   2  31   0       68.58       72.13      9.59 o
   3  31   0       61.85       67.89      9.80 o
   4  31   0        2.22        5.93      7.01 o
   5  31   0      439.70      359.09     10.71 o
   6  31   0       77.52       86.53      9.90 o
   0  32   0     2002.80     1778.67     49.97 o
   1  32   0     1936.00     1860.44     28.63 o
   2  32   0      365.38      348.61     11.17 o
   3  32   0        0.40        1.61     15.46 o
   4  32   0       28.95       19.80      7.16 o
   5  32   0       59.33       64.22     11.37 o
   6  32   0       49.76       69.01     11.02 o
   1  33   0      215.43      271.64     17.82 o
   2  33   0      120.95      114.57      9.98 o
   3  33   0        2.13       -3.23     15.87 o
   4  33   0       57.56       47.89      7.35 o
   5  33   0       35.14       35.56      9.49 o
   6  33   0      110.41      107.85     10.53 o
   0  34   0       41.17       55.51     13.15 o
   1  34   0        0.58       59.08     14.54 o
   2  34   0       64.73       87.96     15.38 o
   3  34   0       77.85      111.67     10.51 o
   4  34   0       35.51       31.59      7.45 o
   5  34   0       30.78       29.65      9.56 o
   6  34   0       48.49       53.49     10.31 o
   1  35   0     1233.27     1199.31     14.98 o
   2  35   0      703.66      724.03     13.73 o
   3  35   0      619.05      590.26     13.37 o
   4  35   0       83.16       87.80      7.91 o
   5  35   0       93.70       65.26      9.81 o
   6  35   0       17.51       13.51     10.18 o
   0  36   0      956.80      958.82     18.15 o
   1  36   0     1966.84     1904.44     35.20 o
   2  36   0      301.02      265.65     11.47 o
   3  36   0       60.04       74.45     20.79 o
   4  36   0      107.90      113.05      8.12 o
   5  36   0       27.54       24.69      9.86 o
   6  36   0       14.90       12.99     10.32 o
   1  37   0      491.37      541.12     15.90 o
   2  37   0        6.04       18.26     10.02 o
   3  37   0      572.93      481.67     13.39 o
   4  37   0       40.78       32.46      7.80 o
   5  37   0        0.58       13.37     11.57 o
   0  38   0        5.88       11.67     11.75 o
   1  38   0        3.72       29.55     23.66 o
   2  38   0       24.63        9.47     10.16 o
   3  38   0      272.15      278.41     12.22 o
   4  38   0        3.35        6.74      7.87 o
   5  38   0        3.60        6.71     11.90 o
   1  39   0        2.31       13.12      8.32 o
   2  39   0       53.93       40.90     10.58 o
   3  39   0      272.32      271.22     14.57 o
   4  39   0       27.21       23.98      8.16 o
   5  39   0        0.00        4.59     10.07 o
   0  40   0       40.66       25.53     12.13 o
   1  40   0        0.56       14.03     11.90 o
   2  40   0      312.45      216.23     11.72 o
   3  40   0      222.57      194.11     12.30 o
   4  40   0       34.02       42.13      8.20 o
   5  40   0        0.15        8.26     12.24 o
   1  41   0       22.07       30.55      8.85 o
   2  41   0        4.44        8.79     13.43 o
   3  41   0        9.89       21.25     14.41 o
   4  41   0        6.41        6.59      8.18 o
   5  41   0        0.41        7.12     12.37 o
   0  42   0        1.24        4.51     12.55 o
   1  42   0       10.29       13.28      8.95 o
   3  42   0       96.68       97.90     16.21 o
   4  42   0        1.02       11.18     10.60 o
   1  43   0      117.07       94.90      9.58 o
   2  43   0        6.01       22.30     13.75 o
   3  43   0      228.52      223.08     13.05 o
   4  43   0       34.08       29.70      8.60 o
   0  44   0        1.45        8.49     12.61 o
   1  44   0        0.70       12.15     10.01 o
   2  44   0       68.93       34.27     14.69 o
   3  44   0       27.69       39.22     12.00 o
   4  44   0       70.90       76.97      9.10 o
   1  45   0        8.61       -0.01      9.14 o
   2  45   0        9.78       10.78     13.90 o
   3  45   0       11.04       29.64     11.81 o
   0  46   0        5.06        9.22     13.25 o
   1  46   0        7.59        5.79      9.42 o
   2  46   0       13.45       12.98     11.31 o
   3  46   0       35.20       52.29     12.75 o
   1  47   0       19.80        9.74     11.44 o
   2  47   0       94.98      108.78     19.18 o
   3  47   0       45.12       31.82     17.00 o
   0  48   0       26.73       30.92     14.21 o
   1  48   0        2.75       10.40     10.05 o
   2  48   0       72.82       64.95     10.83 o
   1  49   0       54.02       54.21     10.76 o
   0  50   0        0.63        7.92     14.44 o
  -8   1   1        1.22       12.79      7.98 o
  -7   1   1      108.58       85.39      8.61 o
  -6   1   1      193.60      176.78     15.71 o
  -5   1   1      491.97      458.75      9.46 o
  -4   1   1      308.63      332.05      7.65 o
  -3   1   1       57.38       52.06      5.41 o
  -2   1   1      239.70      261.17      6.93 o
  -1   1   1       41.70       66.31      3.10 o
   1   1   1      344.09      412.78      3.33 o
   2   1   1      714.14      757.17      2.96 o
   3   1   1      875.80      894.61      4.50 o
   4   1   1      931.91      998.37     12.52 o
   5   1   1        1.51        7.61      3.58 o
   6   1   1       92.12       77.74      6.67 o
   7   1   1       67.09       92.29      9.90 o
   8   1   1       52.38       39.39      8.10 o
  -8   2   1      124.18      117.99      8.59 o
  -7   2   1      163.30      213.31     37.97 o
  -6   2   1       32.04       31.86      6.75 o
  -5   2   1       20.03       10.83      7.38 o
  -4   2   1     1409.82     1444.06     11.47 o
  -3   2   1     2111.60     2267.97     11.56 o
  -2   2   1       90.94      108.30      6.02 o
  -1   2   1     9603.31     9216.16     38.40 o
   1   2   1     7064.29     6673.53     44.31 o
   2   2   1     2031.22     1970.90     51.36 o
   3   2   1     2443.94     2444.83     22.59 o
   4   2   1       30.88       40.37      4.73 o
   5   2   1      707.48      679.65      7.55 o
   6   2   1       91.77       97.80     10.20 o
   7   2   1      407.47      401.46     23.93 o
   8   2   1        9.52       20.92     12.09 o
  -8   3   1       41.90       52.90      9.78 o
  -7   3   1      271.56      271.21     10.98 o
  -6   3   1        8.12       56.49     24.30 o
  -5   3   1        5.17        3.58      7.08 o
  -4   3   1      109.02       93.10      6.53 o
  -3   3   1      577.15      597.37      7.68 o
  -2   3   1       65.18       84.27      5.63 o
  -1   3   1      289.49      260.26      2.92 o
   0   3   1     1016.56      917.12     33.14 o
   1   3   1     1729.99     1906.09     10.92 o
   2   3   1        6.88       11.40      3.44 o
   3   3   1      229.70      264.39      3.35 o
   4   3   1       19.54       17.52      2.91 o
   5   3   1        0.25       12.84      3.52 o
   6   3   1       37.92       75.22     18.16 o
   7   3   1      171.69      174.09     10.22 o
   8   3   1        4.81        9.09      8.09 o
  -8   4   1        1.66       25.08     15.49 o
  -7   4   1        0.00       76.56     32.79 o
  -6   4   1      161.54      139.03      7.26 o
  -5   4   1      100.79      102.58      7.51 o
  -4   4   1      249.66      264.41      7.30 o
  -3   4   1      325.71      314.86      6.50 o
  -2   4   1     3077.41     2969.25     46.96 o
  -1   4   1     2179.08     2046.46     12.35 o
   0   4   1     9924.18    10000.26     84.05 o
   1   4   1     4486.05     4336.96     25.78 o
   2   4   1     4996.00     4656.96     40.29 o
   3   4   1       93.17       99.23      4.36 o
   4   4   1      174.28      183.45      3.58 o
   5   4   1      662.59      633.63      5.42 o
   6   4   1      100.36      105.20      5.80 o
   7   4   1       10.86      100.64     34.40 o
   8   4   1       32.41       21.17      8.19 o
  -8   5   1       38.81      116.23     30.44 o
  -7   5   1        0.83       26.05     15.99 o
  -6   5   1      371.66      346.42      7.93 o
  -5   5   1      838.20      836.94     16.87 o
  -4   5   1      257.24      278.08      7.25 o
  -3   5   1       83.30       92.30      9.92 o
  -2   5   1       83.48       72.90      5.17 o
  -1   5   1     2672.06     2398.37     25.79 o
   0   5   1      372.29      409.61      3.05 o
   1   5   1     4838.41     4692.03     28.28 o
   2   5   1     1703.82     1817.06      9.50 o
   3   5   1     1571.08     1596.83     24.25 o
   4   5   1       65.95       70.65      2.75 o
   5   5   1        0.70        2.25      3.28 o
   6   5   1       79.64       87.16      5.56 o
   7   5   1      102.40       88.54      7.73 o
   8   5   1        5.54       41.92     17.32 o
  -8   6   1      194.47      173.84      8.67 o
  -7   6   1      130.09       93.99      8.14 o
  -6   6   1       86.69      265.03     79.58 o
  -5   6   1       35.52       41.65      7.00 o
  -4   6   1      160.71      187.68      6.75 o
  -3   6   1      414.01      472.08      8.62 o
  -2   6   1      534.68      532.91      4.40 o
  -1   6   1     4654.69     4463.86     24.58 o
   0   6   1       10.11       13.46      2.72 o
   1   6   1    11710.89    11101.64     30.97 o
   2   6   1      259.54      256.04      3.21 o
   3   6   1       37.01       45.30      5.25 o
   4   6   1       65.93       79.19      2.53 o
   5   6   1      204.31      206.79      3.69 o
   6   6   1       37.02       83.95     16.19 o
   7   6   1       55.41       69.88      9.35 o
   8   6   1       77.25       76.75     12.11 o
  -8   7   1       49.13       47.70     15.91 o
  -7   7   1      234.98      239.12     10.86 o
  -6   7   1      272.82      264.86      9.20 o
  -5   7   1       65.74       80.70      5.81 o
  -4   7   1      141.06      149.80      7.22 o
  -3   7   1      735.37      763.50      6.71 o
  -2   7   1      574.58      591.54      3.38 o
  -1   7   1     3082.14     2992.64     18.28 o
   0   7   1     2965.11     2752.44     25.15 o
   1   7   1       30.33       37.75      1.83 o
   2   7   1      909.54      883.50      6.15 o
   3   7   1      339.81      358.90      9.37 o
   4   7   1      466.49      467.27      7.65 o
   5   7   1      215.02      186.90      6.47 o
   6   7   1      505.23      612.51     22.94 o
   7   7   1        1.21        6.77     13.48 o
   8   7   1       67.92       73.51     12.04 o
  -8   8   1       34.75       26.27      8.61 o
  -7   8   1       65.58       49.63      7.52 o
  -6   8   1      612.44      597.27      8.69 o
  -5   8   1      160.83      158.02      6.07 o
  -4   8   1      216.28      227.44      6.82 o
  -3   8   1      538.88      571.93      6.06 o
  -2   8   1     8843.31     8781.83     35.50 o
  -1   8   1      138.25      131.28      2.08 o
   0   8   1    26149.32    25325.72    112.65 o
   1   8   1      284.67      275.73      2.32 o
   2   8   1     5859.79     5810.90     35.81 o
   3   8   1      207.99      185.37      8.24 o
   4   8   1       25.12       27.46      9.98 o
   5   8   1        1.33        5.69      2.91 o
   6   8   1      198.06      407.45    151.82 o
   7   8   1        1.51       14.70     17.84 o
   8   8   1       18.61       68.45     23.77 o
  -8   9   1       11.74       12.18     10.00 o
  -7   9   1       16.83       17.94      7.58 o
  -6   9   1      362.63      348.07      8.73 o
  -5   9   1       41.84       37.75      6.76 o
  -4   9   1      251.13      246.99      9.61 o
  -3   9   1     1814.36     1992.52      9.15 o
  -2   9   1        1.89        2.32      2.10 o
  -1   9   1        2.44        1.59      4.35 o
   0   9   1     2825.12     2734.06     38.74 o
   1   9   1       41.00       46.90      1.82 o
   2   9   1     1974.06     1943.10     12.84 o
   3   9   1       23.94       20.93      3.12 o
   4   9   1       35.10       49.47      7.44 o
   5   9   1       70.05       59.41      9.03 o
   6   9   1      195.87      267.51     56.69 o
   7   9   1       77.42      122.02     29.09 o
   8   9   1      118.04      134.56     12.92 o
  -8  10   1       53.98       57.91     11.98 o
  -7  10   1      543.80      476.45     10.74 o
  -6  10   1      115.04      118.38      9.82 o
  -5  10   1       68.59       65.85      6.30 o
  -4  10   1      289.87      266.02      6.88 o
  -3  10   1       38.05       31.66      3.28 o
  -2  10   1      793.29      748.39      5.95 o
  -1  10   1       21.13       19.93      2.34 o
   0  10   1        4.46        7.50      4.45 o
   1  10   1       74.00       74.40      2.30 o
   2  10   1     1575.06     1636.70      7.83 o
   3  10   1     1186.53     1342.72      6.03 o
   4  10   1      286.15      260.80      7.51 o
   5  10   1      371.61      304.14     14.38 o
   6  10   1      276.17      298.09     35.04 o
   7  10   1      169.09      187.39     11.70 o
   8  10   1        6.27      107.93     64.30 o
  -8  11   1       36.51       21.00     11.04 o
  -7  11   1       64.87       69.55      8.02 o
  -6  11   1     1903.77     1690.86     15.56 o
  -5  11   1      428.84      406.02      7.81 o
  -4  11   1      444.40      457.71     12.42 o
  -3  11   1      745.10      830.22      8.80 o
  -2  11   1      234.60      219.33      2.32 o
  -1  11   1     1103.28     1049.33      6.69 o
   0  11   1     4310.10     4115.17     52.59 o
   1  11   1        0.42        4.56      2.24 o
   2  11   1     1455.12     1378.19      4.30 o
   3  11   1      172.70      193.76      2.62 o
   4  11   1       26.46       25.47      3.05 o
   5  11   1      400.38      327.24     21.17 o
   6  11   1      379.09      706.92    220.96 o
   7  11   1       59.83      203.16     86.06 o
   8  11   1       84.96       88.06     14.68 o
  -8  12   1       27.50       27.12     10.77 o
  -7  12   1       20.73       18.12     10.54 o
  -6  12   1       72.55      104.68      7.95 o
  -5  12   1      209.47      185.59     12.90 o
  -4  12   1        1.31       11.76      9.93 o
  -3  12   1       79.31       74.03      2.24 o
  -2  12   1     1304.60     1208.72      8.07 o
  -1  12   1     4511.93     4443.58     28.81 o
   1  12   1     4019.95     3915.58     35.48 o
   2  12   1     1366.55     1306.40      5.77 o
   3  12   1        5.63        6.03      2.02 o
   4  12   1       10.78       10.84      3.53 o
   5  12   1      256.12      323.28     71.44 o
   6  12   1     1031.01     1012.75     35.33 o
   7  12   1      277.51      356.81     53.76 o
   8  12   1       76.27       98.23     20.23 o
  -8  13   1        6.90       16.24      9.61 o
  -7  13   1       77.66      102.03     11.29 o
  -6  13   1      211.24      178.57     11.75 o
  -5  13   1       16.60       22.33      9.86 o
  -4  13   1       27.76       32.94      3.74 o
  -3  13   1      288.66      294.80      4.27 o
  -2  13   1      770.83      749.78      6.02 o
  -1  13   1      243.29      250.42      3.00 o
   1  13   1      946.79      962.50      5.97 o
   2  13   1      570.02      606.50      3.11 o
   3  13   1       79.04       89.92      2.98 o
   4  13   1       39.30       34.42      2.93 o
   5  13   1       21.07       34.60      6.90 o
   6  13   1       19.11       42.94      8.52 o
   7  13   1      201.82      461.58    189.02 o
   8  13   1       26.29       56.41     27.43 o
  -8  14   1        4.78        2.82     11.93 o
  -7  14   1      464.19      452.28     23.04 o
  -6  14   1       50.53       80.10     11.30 o
  -5  14   1      500.23      484.59     15.30 o
  -4  14   1       23.42       24.65      4.48 o
  -3  14   1       31.29       30.90      2.48 o
  -2  14   1      181.73      196.11      2.67 o
  -1  14   1      561.78      562.12      5.25 o
   1  14   1      697.18      693.24      6.05 o
   2  14   1       83.95       95.00      2.75 o
   3  14   1     1086.60     1132.85      4.36 o
   4  14   1      408.36      394.47      4.76 o
   5  14   1       36.09       43.85      5.57 o
   6  14   1      112.51      134.70      9.79 o
   7  14   1      384.45      364.99     11.61 o
   8  14   1        7.02       22.98     11.94 o
  -8  15   1        1.03        8.16     11.92 o
  -7  15   1      380.09      347.48     13.16 o
  -6  15   1      453.27      456.98     10.53 o
  -5  15   1        7.85       12.45      3.68 o
  -4  15   1      841.86      819.85     28.61 o
  -3  15   1     2681.73     2936.79     14.44 o
  -2  15   1     3576.20     3474.61     29.58 o
  -1  15   1      138.58      128.82      4.66 o
   0  15   1     3191.08     3147.52     19.92 o
   1  15   1     1989.31     2100.17      7.38 o
   2  15   1     1104.20     1127.68      9.28 o
   3  15   1      129.54      179.76      4.53 o
   4  15   1       55.24       53.78      2.47 o
   5  15   1       24.01       23.73      4.83 o
   6  15   1      811.14      774.46     25.96 o
   7  15   1      145.29      143.41     24.84 o
   8  15   1        0.91        8.48     11.73 o
  -8  16   1        0.96        6.06      9.60 o
  -7  16   1       13.18       19.43     10.95 o
  -6  16   1        7.45       27.82     11.99 o
  -5  16   1       31.46       35.91      4.04 o
  -4  16   1      243.93      197.54      7.81 o
  -3  16   1      700.53      722.28      8.28 o
  -2  16   1      623.32      570.12     13.01 o
  -1  16   1      428.26      458.62      8.43 o
   0  16   1     2406.26     2372.05     18.00 o
   1  16   1      468.30      518.46      6.25 o
   2  16   1       48.30       45.13      5.51 o
   3  16   1      146.24      164.21      2.47 o
   4  16   1       26.02       36.61      2.62 o
   5  16   1       18.79       26.21      8.46 o
   6  16   1       54.04       72.79     10.01 o
   7  16   1       66.38       62.48     12.65 o
   8  16   1        6.08        6.47     11.98 o
  -8  17   1        3.33        9.34      9.76 o
  -7  17   1       10.28       12.75      9.29 o
  -6  17   1      482.22      459.10     10.87 o
  -5  17   1       16.49       14.61      7.82 o
  -4  17   1        6.81       14.28     13.79 o
  -3  17   1      861.32      888.81      8.88 o
  -2  17   1     3211.55     3126.35     51.80 o
  -1  17   1     1476.19     1537.98     12.55 o
   0  17   1     3389.23     3406.57     20.00 o
   1  17   1      746.72      783.89      5.11 o
   2  17   1     4606.61     4813.84     27.34 o
   3  17   1      318.61      300.80      7.54 o
   4  17   1      194.10      199.25      3.90 o
   5  17   1      414.82      373.44      9.05 o
   6  17   1      300.30      278.91      9.15 o
   7  17   1       18.75       36.44     10.49 o
   8  17   1       16.19       15.99     12.12 o
  -8  18   1       13.11        6.34     10.02 o
  -7  18   1        0.78       16.12     11.07 o
  -6  18   1       97.69      105.89     11.22 o
  -5  18   1        4.33       17.37      8.11 o
  -4  18   1        1.15        4.51      9.09 o
  -3  18   1     1137.77     1129.25      9.79 o
  -2  18   1     1646.87     1584.19     18.91 o
  -1  18   1      639.93      631.46      9.36 o
   0  18   1       44.70      101.85     18.13 o
   1  18   1     1321.88     1304.28     10.46 o
   2  18   1     1075.42     1097.30     20.17 o
   3  18   1      805.38      855.16     17.18 o
   4  18   1       83.07       90.42      2.21 o
   5  18   1      160.82      127.35      9.50 o
   6  18   1        5.89       10.38      9.48 o
   7  18   1       15.13       20.65      8.44 o
   8  18   1        6.39       34.64     19.86 o
  -8  19   1        0.08        6.40     12.86 o
  -7  19   1      213.54      192.66     12.46 o
  -6  19   1      138.87      164.27     19.61 o
  -5  19   1       27.23       59.66     10.15 o
  -4  19   1        8.11       14.03      9.64 o
  -3  19   1      596.24      608.67      7.95 o
  -2  19   1      384.09      428.19     10.22 o
  -1  19   1       63.64       97.06      7.24 o
   0  19   1     1050.17     1045.44      8.59 o
   1  19   1      754.97      811.57     37.16 o
   2  19   1        1.58        5.76      6.20 o
   3  19   1      747.65      830.21     15.38 o
   4  19   1        0.91        1.57      1.71 o
   5  19   1        1.00        7.78      9.27 o
   6  19   1       62.06       67.96      8.44 o
   7  19   1        2.10       10.56      8.83 o
   8  19   1       67.87       78.60     12.93 o
  -8  20   1       15.29       24.24     10.24 o
  -7  20   1      162.31      167.65     12.37 o
  -6  20   1      546.59      482.68     21.27 o
  -5  20   1     1639.28     1540.21     17.31 o
  -4  20   1      247.03      241.72     10.76 o
  -3  20   1      999.86      913.43      9.37 o
  -2  20   1      137.38      130.98      5.59 o
  -1  20   1     6305.13     6486.64     98.75 o
   0  20   1     1951.00     2067.77     11.45 o
   1  20   1     5293.13     5475.75     92.15 o
   2  20   1        0.48        1.43      2.74 o
   3  20   1     1453.23     1386.73     18.50 o
   4  20   1      163.70      147.84      7.68 o
   5  20   1      371.21      350.37     24.28 o
   6  20   1       22.93       44.13     14.97 o
   7  20   1        2.09       12.93     13.46 o
  -8  21   1        0.24        8.60     11.95 o
  -7  21   1       37.20       52.78     11.66 o
  -6  21   1      862.03      796.35     15.14 o
  -5  21   1     1537.99     1472.77     17.48 o
  -4  21   1      235.89      258.82     25.53 o
  -3  21   1      273.09      266.47      6.75 o
  -2  21   1      128.60      117.70      5.36 o
  -1  21   1      438.64      572.80     10.28 o
   0  21   1        5.50       45.50      5.54 o
   1  21   1      438.58      579.80     41.25 o
   2  21   1       36.75       53.61      2.89 o
   3  21   1        1.42       21.51      6.24 o
   4  21   1       40.32       43.02      7.11 o
   5  21   1     1996.50     1903.16     26.28 o
   6  21   1      763.00      652.08     11.34 o
   7  21   1       31.81       43.58     11.48 o
  -7  22   1        0.08        2.68     11.39 o
  -6  22   1       53.65       73.09     11.15 o
  -5  22   1       38.92       84.47     18.83 o
  -4  22   1      317.18      334.59     11.71 o
  -3  22   1      372.25      330.24      7.19 o
  -2  22   1       53.66       45.92      2.14 o
  -1  22   1       88.68      138.85      7.61 o
   0  22   1       60.14       54.30      5.59 o
   1  22   1        0.03        9.16      6.29 o
   2  22   1       32.17       32.47      3.16 o
   3  22   1      408.79      451.72      7.30 o
   4  22   1      519.56      496.15     10.22 o
   5  22   1      167.64      176.73     15.04 o
   6  22   1        1.11       16.03      9.93 o
   7  22   1       26.70       29.89     12.73 o
  -7  23   1       48.08       42.85      9.92 o
  -6  23   1      190.81      180.56     10.08 o
  -5  23   1       21.59       50.40     10.80 o
  -4  23   1      100.82      139.30     19.41 o
  -3  23   1        1.41        3.97      4.59 o
  -2  23   1        1.55        1.63      2.12 o
  -1  23   1      933.46      934.77     12.16 o
   0  23   1       68.31      102.50      6.10 o
   1  23   1        5.89        8.99      6.41 o
   2  23   1      232.94      196.83      3.71 o
   3  23   1       19.36       23.29      5.97 o
   4  23   1      461.03      475.35     18.34 o
   5  23   1       74.54       91.00     12.90 o
   6  23   1      108.71       93.27      9.02 o
   7  23   1       21.87        9.28      9.28 o
  -7  24   1        4.92       19.47      9.71 o
  -6  24   1       44.40       45.44     11.17 o
  -5  24   1      638.00      629.55     14.47 o
  -4  24   1      165.71      178.09     22.74 o
  -3  24   1        3.21       11.55     14.87 o
  -2  24   1      531.24      484.86      7.71 o
  -1  24   1       64.32      103.32      8.04 o
   0  24   1     1893.86     1968.29     12.50 o
   1  24   1       35.44       35.55      6.67 o
   2  24   1      159.33      137.41      4.91 o
   3  24   1      219.50      219.74      6.67 o
   4  24   1      797.77      765.89     18.51 o
   5  24   1      694.45      626.37     27.10 o
   6  24   1       37.36       47.98      8.81 o
   7  24   1        6.74        6.57      9.18 o
  -7  25   1        0.43       12.13      9.78 o
  -6  25   1       26.86       46.58      9.37 o
  -5  25   1      995.76      963.75     33.74 o
  -4  25   1      234.10      246.96     28.32 o
  -3  25   1       45.99       59.87     11.35 o
  -2  25   1       98.20      105.49      6.46 o
  -1  25   1       50.50       61.12     10.23 o
   0  25   1      404.28      452.59      8.47 o
   1  25   1      135.06      130.55      7.50 o
   2  25   1       20.36       17.51      3.18 o
   3  25   1        1.85       14.77      9.35 o
   4  25   1      359.52      318.50      9.53 o
   5  25   1      728.32      690.65     13.79 o
   6  25   1        4.88        5.82     11.11 o
   7  25   1       46.84       46.78      9.78 o
  -7  26   1       11.60       26.17     10.80 o
  -6  26   1       24.47       27.66      9.35 o
  -5  26   1      119.62      125.40     11.46 o
  -4  26   1      132.49      122.65     16.12 o
  -3  26   1       25.15       44.63      8.59 o
  -2  26   1       27.42       27.23      2.56 o
  -1  26   1      218.96      245.99      7.57 o
   0  26   1       13.31       28.45      5.15 o
   1  26   1      137.40      146.48      9.40 o
   2  26   1       28.28       31.75      4.15 o
   3  26   1       81.67       82.26      7.25 o
   4  26   1      191.14      193.93     10.43 o
   5  26   1        3.36       19.29     12.80 o
   6  26   1        0.32       33.85     17.55 o
   7  26   1        7.35       13.45     14.48 o
  -7  27   1        3.55       21.32     10.01 o
  -6  27   1       11.70       24.70      9.39 o
  -5  27   1        4.78       23.29      8.81 o
  -4  27   1       78.44      113.32     16.36 o
  -3  27   1       80.03       94.54     13.23 o
  -2  27   1       55.72       57.04      2.75 o
  -1  27   1       71.28       85.81      9.84 o
   0  27   1      445.21      438.31      7.28 o
   1  27   1      240.42      247.33     15.94 o
   2  27   1       80.67       84.37      4.97 o
   3  27   1       51.22       56.11      7.35 o
   4  27   1       84.59       70.14      7.25 o
   5  27   1      155.94      142.54      9.07 o
   6  27   1      112.47      102.14      9.63 o
   7  27   1       20.45       11.38      9.86 o
  -7  28   1       23.01       29.55     10.20 o
  -6  28   1       34.40       37.21      9.46 o
  -5  28   1       56.68       59.97      9.00 o
  -4  28   1      328.56      312.38     12.64 o
  -3  28   1        6.43       24.76      8.88 o
  -2  28   1        7.73       10.64      3.38 o
  -1  28   1        0.15       16.07     10.24 o
   0  28   1     1074.74     1077.43      9.35 o
   1  28   1       52.08       58.74     14.58 o
   2  28   1       57.42       52.65      5.40 o
   3  28   1       99.55       99.99      7.84 o
   4  28   1        3.92        8.39      7.77 o
   5  28   1       35.10       30.42      8.97 o
   6  28   1        0.44       15.29     10.18 o
   7  28   1       44.36       34.61     10.05 o
  -7  29   1        2.06       22.19     10.27 o
  -6  29   1       10.18       18.73      9.45 o
  -5  29   1       41.47       51.01      9.13 o
  -4  29   1       10.76       26.06     11.12 o
  -3  29   1      226.30      206.31     13.49 o
  -2  29   1      642.85      588.24     22.11 o
  -1  29   1       36.06       61.05      7.29 o
   0  29   1       42.37       67.23      6.08 o
   1  29   1       78.92       99.65     21.56 o
   2  29   1        2.84        3.75      4.11 o
   3  29   1        4.42       10.82      8.95 o
   4  29   1      166.41      145.71      7.65 o
   5  29   1        0.92        2.53     10.55 o
   6  29   1       39.76       30.20      9.47 o
   7  29   1        1.79       18.79     19.76 o
  -7  30   1       59.23       69.36     10.68 o
  -6  30   1        1.75       13.12      9.44 o
  -5  30   1       63.40       61.17      9.33 o
  -4  30   1       61.38       62.75     19.30 o
  -3  30   1        9.74       30.25     11.22 o
  -2  30   1       99.12      107.11      7.37 o
  -1  30   1      637.83      626.32     10.28 o
   0  30   1       13.10       16.25      6.14 o
   1  30   1      290.36      289.75     13.63 o
   2  30   1        1.06        5.86      7.16 o
   3  30   1       11.57       20.61      8.83 o
   4  30   1       33.06       48.77      7.11 o
   5  30   1       32.47       27.12      8.88 o
   6  30   1        0.00        6.54     11.96 o
  -6  31   1        3.47       14.51      9.51 o
  -5  31   1        0.56       21.87      9.37 o
  -4  31   1        2.34        3.96     11.24 o
  -3  31   1       37.62       67.95     17.94 o
  -2  31   1       85.17       77.00      9.06 o
  -1  31   1        0.00       23.95      7.55 o
   0  31   1      276.61      272.65      7.20 o
   1  31   1      112.85      104.70     11.92 o
   2  31   1      327.31      296.54      9.98 o
   3  31   1      218.38      192.05      8.66 o
   4  31   1      301.24      260.46      8.16 o
   5  31   1        2.36        8.52      8.93 o
   6  31   1        3.91        8.80      9.58 o
  -6  32   1        8.06       43.40     13.94 o
  -5  32   1       40.00       39.40      9.62 o
  -4  32   1      184.76      160.54     18.89 o
  -3  32   1      424.02      372.06     22.25 o
  -2  32   1        0.16        6.48      8.69 o
  -1  32   1        9.46        9.16      7.69 o
   0  32   1      613.23      568.71      8.90 o
   1  32   1       17.26       23.23     23.23 o
   2  32   1       17.16       28.39     13.64 o
   3  32   1      182.20      175.54     13.76 o
   4  32   1        0.04       21.68      8.44 o
   5  32   1        5.56        3.83      9.20 o
   6  32   1       61.82       45.77     10.16 o
  -6  33   1      171.58      169.60     10.84 o
  -5  33   1        0.05       26.05      9.63 o
  -4  33   1        2.79       19.26     11.65 o
  -3  33   1       16.82       36.47      9.42 o
  -2  33   1       51.15       44.65      8.83 o
  -1  33   1      182.89      162.99      9.11 o
   0  33   1      976.15      951.89     10.25 o
   1  33   1      879.91      851.78     13.03 o
   2  33   1        0.43       17.46     15.35 o
   3  33   1        6.03       15.72      8.09 o
   4  33   1       67.45       65.61     11.12 o
   5  33   1       82.29       80.35      9.65 o
   6  33   1        3.54        9.25     12.02 o
  -6  34   1        0.04       40.64     12.42 o
  -5  34   1      266.04      213.65     10.65 o
  -4  34   1        1.87       18.02     17.48 o
  -3  34   1      142.55      134.42      9.85 o
  -2  34   1        2.64        4.82      8.65 o
  -1  34   1      209.91      246.37     10.07 o
   0  34   1       48.13       67.52      7.19 o
   1  34   1      479.61      517.80     15.34 o
   2  34   1      336.76      332.73      9.04 o
   3  34   1      195.89      193.68     13.51 o
   4  34   1        0.13       13.31      8.29 o
   5  34   1       69.02       56.24     11.51 o
   6  34   1        7.22       12.20     12.09 o
  -6  35   1       15.50       33.59     10.47 o
  -5  35   1       82.12       95.61     10.15 o
  -4  35   1        6.78       33.10     12.32 o
  -3  35   1      320.91      281.75     12.85 o
  -2  35   1       27.11       29.87      9.03 o
  -1  35   1     1978.98     1835.13     17.12 o
   1  35   1     1356.78     1327.72     15.59 o
   2  35   1       89.87       98.26      9.13 o
   3  35   1      409.91      364.46     12.71 o
   4  35   1       60.04       56.23      7.95 o
   5  35   1      135.03      124.00     10.20 o
   6  35   1        0.35       12.55     18.65 o
  -6  36   1        5.16       20.34     10.51 o
  -5  36   1        2.16       20.58      9.81 o
  -4  36   1      165.03      183.96     13.35 o
  -3  36   1       27.37       55.69     17.21 o
  -2  36   1      102.24      121.31      9.70 o
  -1  36   1       29.15      108.18      9.28 o
   0  36   1      137.60       98.06      7.27 o
   1  36   1        8.35       39.98     21.65 o
   2  36   1      121.77      139.08     11.72 o
   3  36   1       23.10       41.41      9.95 o
   4  36   1      135.55      121.72      9.14 o
   5  36   1       15.08       21.14     11.76 o
  -5  37   1       17.61       28.61     10.00 o
  -4  37   1        3.20        8.84     12.37 o
  -3  37   1       66.83       71.45     10.45 o
  -2  37   1      170.86      143.98      9.95 o
  -1  37   1      131.92      150.59      9.48 o
   0  37   1       50.82       26.17      7.21 o
   1  37   1       17.78       30.07      7.87 o
   2  37   1      490.41      485.66     25.13 o
   3  37   1       49.54       53.40     13.06 o
   4  37   1      185.50      208.62      8.72 o
   5  37   1        3.50        0.81     11.82 o
  -5  38   1        3.02       17.03     10.17 o
  -4  38   1       23.05       20.97     12.36 o
  -3  38   1       20.97       23.21     10.32 o
  -2  38   1      174.84      187.45     10.50 o
  -1  38   1       43.46       59.53     19.55 o
   0  38   1        0.34       -2.40     10.05 o
   1  38   1      184.82      165.29      8.81 o
   2  38   1       16.34       35.13      9.16 o
   3  38   1       25.45       25.18      8.65 o
   4  38   1       49.59       53.06      9.67 o
   5  38   1       19.58       14.10     11.95 o
  -5  39   1        0.53       13.30     10.45 o
  -4  39   1        0.62       10.35     12.30 o
  -3  39   1      182.97      164.86     11.17 o
  -2  39   1       31.85       47.75      9.65 o
  -1  39   1      370.99      369.84     10.89 o
   0  39   1       13.63       13.47      7.76 o
   1  39   1      159.94      147.19      8.64 o
   2  39   1       11.38       28.13     12.75 o
   3  39   1       12.69       14.41      9.83 o
   4  39   1       53.70       62.49      8.40 o
   5  39   1       23.53       23.04     12.26 o
  -5  40   1       13.01        7.35     10.53 o
  -4  40   1       96.88       99.99     13.35 o
  -3  40   1       88.45       80.67     12.69 o
  -2  40   1       65.26       69.81     10.11 o
  -1  40   1        4.94       11.57      7.41 o
   0  40   1       17.49        6.87      7.19 o
   1  40   1       13.48       19.42      7.91 o
   2  40   1       82.34       71.99     15.37 o
   3  40   1       11.61       11.64      9.99 o
   4  40   1       15.42       19.37      9.23 o
   5  40   1        0.57       11.13     12.55 o
  -5  41   1        5.20       22.23     10.57 o
  -4  41   1        0.37       22.64     19.02 o
  -3  41   1       14.92       26.77     10.17 o
  -2  41   1        1.98       15.05     12.05 o
  -1  41   1        0.22       13.01      8.65 o
   0  41   1        1.93        7.07      8.16 o
   1  41   1        3.15        1.77      8.03 o
   2  41   1       74.96       80.81     10.10 o
   3  41   1        0.00        8.10     10.06 o
   4  41   1       39.09       30.74      8.57 o
  -4  42   1        5.04        3.81     13.83 o
  -3  42   1       14.01       16.44     11.07 o
  -2  42   1        5.63       16.95     12.47 o
  -1  42   1        0.38        7.52      8.39 o
   0  42   1        0.10        7.47     10.35 o
   1  42   1       15.21       27.17      8.48 o
   2  42   1       18.80       13.94      9.44 o
   3  42   1       78.08       89.80     10.91 o
   4  42   1        0.01       15.45      9.69 o
  -4  43   1        4.98        7.57     19.61 o
  -3  43   1      157.48      174.26     11.91 o
  -2  43   1       45.47       42.88     10.80 o
  -1  43   1      224.94      210.34     14.02 o
   0  43   1        4.62        5.57     11.20 o
   1  43   1      109.43      105.04     11.46 o
   2  43   1        0.00        8.25     13.38 o
   3  43   1       17.96       40.35     12.15 o
   4  43   1        0.11        9.34      9.84 o
  -4  44   1       20.16       10.94     13.79 o
  -3  44   1       19.13       32.47     11.23 o
  -2  44   1       39.78       34.21     10.29 o
  -1  44   1       19.40       21.17      9.12 o
   0  44   1       59.64       71.94      9.00 o
   1  44   1        0.62       14.38     15.92 o
   2  44   1       36.54       37.77     13.30 o
   3  44   1       39.26       48.77     11.05 o
   4  44   1        2.86       13.47     10.11 o
  -3  45   1       40.92       32.13     18.71 o
  -2  45   1       23.75       23.39     10.64 o
  -1  45   1       54.92       37.10      8.46 o
   0  45   1        2.78       -0.61      8.71 o
   1  45   1       55.80       47.56      9.44 o
   2  45   1        1.09       -2.01     13.01 o
   3  45   1        0.54        5.54     10.73 o
  -2  46   1       29.69       14.78     19.44 o
  -1  46   1       29.66       25.35     11.55 o
   0  46   1        1.70       -1.77     14.58 o
   1  46   1        0.49       11.33     14.71 o
   2  46   1        0.38       -0.05     13.84 o
   3  46   1      170.84      177.39     12.51 o
  -1  47   1       83.77       75.98     11.96 o
   0  47   1        1.40        7.44     14.80 o
   1  47   1      181.57      197.83     16.60 o
   2  47   1        0.01        8.61     10.76 o
  -2  48   1        6.39       -2.81     19.68 o
   0  48   1       11.31       21.93     14.91 o
   1  48   1        0.06       18.41     15.31 o
  -1  49   1       69.86       59.33     12.69 o
   0  49   1       38.66       41.56     15.85 o
   1  49   1        3.90        6.92     15.71 o
  -8   0   2       41.52       89.65     45.51 o
  -6   0   2        0.01        0.28     15.66 o
  -5   0   2      893.80      887.26     12.06 o
  -4   0   2     8065.62     8156.09     95.21 o
  -3   0   2      219.74      214.90     11.40 o
  -2   0   2     5867.29     5649.58     63.45 o
  -1   0   2    28303.15    28014.66    107.58 o
   1   0   2    16528.94    16281.99     61.80 o
   2   0   2     2553.09     2406.16     56.87 o
   3   0   2     1295.01     1271.10     15.02 o
   4   0   2     1314.32     1455.24     18.62 o
   5   0   2       20.87      252.78    128.64 o
   6   0   2       39.71       77.35     22.51 o
   7   0   2       25.65       57.80     39.98 o
   8   0   2        7.09       -2.20     14.09 o
  -8   1   2       90.27       78.20      8.24 o
  -6   1   2       34.37       17.82      6.48 o
  -5   1   2      202.64      251.89     36.70 o
  -4   1   2      953.96     1042.53      7.66 o
  -3   1   2     1147.76     1159.14     12.37 o
  -2   1   2        8.68        3.38      5.57 o
  -1   1   2      527.49      518.86     10.16 o
   0   1   2     5173.85     5017.46     38.55 o
   1   1   2    11755.73    11995.46     48.72 o
   2   1   2      143.83      151.32      4.35 o
   3   1   2      139.18      129.65      3.10 o
   4   1   2     3243.02     3265.49     18.32 o
   5   1   2      749.91      710.30     13.63 o
   6   1   2       61.01       62.89      8.27 o
   7   1   2       66.59       64.91      7.62 o
   8   1   2        2.69        4.23      9.78 o
  -8   2   2        1.41       20.79      8.74 o
  -7   2   2        0.86       17.91     15.52 o
  -6   2   2        0.42       -0.24     15.96 o
  -5   2   2      655.35      696.27      8.08 o
  -4   2   2        6.48       14.41      5.32 o
  -3   2   2     1080.22     1037.02     10.43 o
  -2   2   2      236.19      239.63      5.17 o
  -1   2   2    37876.45    36489.19     76.62 o
   0   2   2        1.43        4.59      3.18 o
   1   2   2    24804.16    24328.90    128.89 o
   2   2   2     1671.23     1661.51      9.61 o
   3   2   2     1446.51     1449.37      8.75 o
   4   2   2      406.14      444.20     28.29 o
   5   2   2        0.30       30.12     13.88 o
   6   2   2       35.68       35.01      6.78 o
   7   2   2       16.86       72.94     12.62 o
   8   2   2       24.69       10.93      9.79 o
  -8   3   2       11.05       14.35      8.67 o
  -7   3   2       88.90       90.56      7.44 o
  -6   3   2        1.72       19.27     21.51 o
  -5   3   2      461.19      440.81      9.24 o
  -4   3   2       21.11       19.37      4.78 o
  -3   3   2      379.28      409.75     15.71 o
  -2   3   2     3111.55     3006.17     32.71 o
  -1   3   2     2196.33     2314.80      9.92 o
   0   3   2       12.07       25.56      3.01 o
   1   3   2    12420.09    12251.68     65.22 o
   2   3   2     1167.08     1158.39     15.44 o
   3   3   2      225.61      234.51      4.64 o
   4   3   2        5.02       13.75      9.78 o
   5   3   2      281.62      301.79     15.48 o
   6   3   2        0.00       33.81     25.77 o
   7   3   2       64.14       47.50      9.13 o
   8   3   2        2.30        7.35     13.40 o
  -8   4   2       14.41       13.69      8.74 o
  -7   4   2       71.99      112.78     23.19 o
  -6   4   2       87.32       88.72      8.77 o
  -5   4   2      133.11      156.54     11.68 o
  -4   4   2      224.62      240.03     10.07 o
  -3   4   2     1277.90     1407.30     22.11 o
  -2   4   2     3547.17     3529.12     48.48 o
  -1   4   2     8111.61     7946.48     39.35 o
   0   4   2    33351.79    31852.82     81.52 o
   1   4   2     2542.11     2615.29     15.67 o
   2   4   2     1395.15     1394.47     12.86 o
   3   4   2     1121.15     1124.80     10.24 o
   4   4   2       13.69       16.82      9.71 o
   5   4   2      138.01      159.23      7.92 o
   6   4   2       74.95       68.89      8.34 o
   7   4   2       19.01       34.36      9.15 o
   8   4   2        2.91        9.27     13.46 o
  -8   5   2        4.97        6.05     10.66 o
  -7   5   2      119.19       94.31      9.42 o
  -6   5   2      286.20      256.55      7.46 o
  -5   5   2       22.04       16.51      6.14 o
  -4   5   2       58.00       68.88      5.74 o
  -3   5   2      131.40      118.07      4.04 o
  -2   5   2     3219.22     3154.15     31.69 o
  -1   5   2     3472.33     3437.21     23.28 o
   0   5   2     5857.87     5665.99     44.69 o
   1   5   2     1443.92     1325.37      8.76 o
   2   5   2      312.18      309.88      4.99 o
   3   5   2       78.52       89.81      5.16 o
   4   5   2      386.62      398.33     13.15 o
   5   5   2       30.20       76.04      9.70 o
   6   5   2        0.16       74.50     12.02 o
   7   5   2        3.85      184.39     13.11 o
   8   5   2       29.27       17.03     11.84 o
  -8   6   2      148.65      122.76     10.06 o
  -7   6   2       30.66       39.03      8.85 o
  -6   6   2        9.72      185.30     12.07 o
  -5   6   2        6.54        8.09      9.25 o
  -4   6   2      820.70      842.32     16.35 o
  -3   6   2     1791.41     1872.53      9.10 o
  -2   6   2      336.85      364.29      7.40 o
  -1   6   2       93.72       88.45      3.25 o
   0   6   2      100.76      107.77      8.42 o
   1   6   2        9.18        7.35      2.76 o
   2   6   2      647.88      700.76      9.25 o
   3   6   2      616.54      604.31     14.33 o
   4   6   2        6.49       18.43      6.42 o
   5   6   2      141.17      124.65      7.78 o
   6   6   2       41.84       50.98      8.28 o
   7   6   2      230.29      215.74     24.04 o
   8   6   2        2.88      110.45     19.73 o
  -8   7   2       46.93       40.40     11.46 o
  -7   7   2      526.58      466.07      9.09 o
  -6   7   2       19.07       20.01      7.14 o
  -5   7   2        0.43        9.16      5.99 o
  -4   7   2      112.64      132.85      4.44 o
  -3   7   2       25.64       35.97      3.82 o
  -2   7   2      664.23      707.39      5.73 o
  -1   7   2     2871.11     2773.80     11.54 o
   0   7   2     4153.96     4054.10     50.84 o
   1   7   2      749.09      784.24      5.37 o
   2   7   2      269.01      238.82      4.40 o
   3   7   2       34.54       52.87      4.97 o
   4   7   2       63.07       78.34     11.12 o
   5   7   2        0.49      193.29    107.70 o
   6   7   2       25.61      273.50    138.81 o
   7   7   2      123.68      196.01     68.95 o
   8   7   2      173.81      168.64     19.68 o
  -8   8   2        1.03       86.18     57.76 o
  -7   8   2        0.11       11.91      8.84 o
  -6   8   2      207.16      190.98      8.84 o
  -5   8   2      269.00      263.67     15.88 o
  -4   8   2        1.00        1.69      4.46 o
  -3   8   2      539.71      569.41      5.94 o
  -2   8   2      998.52      950.97      7.32 o
  -1   8   2      443.62      450.06      4.33 o
   0   8   2    10540.05     9859.95    128.09 o
   1   8   2      579.21      558.46      4.95 o
   2   8   2      475.39      436.99      8.27 o
   3   8   2      712.82      750.95     14.43 o
   4   8   2       12.88       15.23      6.19 o
   5   8   2      279.37      295.51     19.22 o
   6   8   2      427.76      430.00     18.60 o
   7   8   2        2.23       67.21     48.35 o
   8   8   2        1.33       96.81     53.81 o
  -8   9   2      139.10      105.98     10.61 o
  -7   9   2       66.07       50.12      7.11 o
  -6   9   2      542.60      554.69     10.70 o
  -5   9   2     1294.88     1265.52     14.18 o
  -4   9   2       29.83       18.18      3.94 o
  -3   9   2      933.08      978.67      6.06 o
  -2   9   2       19.60       27.41      2.55 o
  -1   9   2     1511.31     1432.19      9.06 o
   0   9   2     2594.01     2590.47     33.91 o
   1   9   2       35.06       44.59      3.65 o
   2   9   2     1868.33     1862.20     10.66 o
   3   9   2      199.68      229.95      5.43 o
   4   9   2        2.59        5.08      6.26 o
   5   9   2      552.90      551.91     16.56 o
   6   9   2       72.44       94.49     12.80 o
   7   9   2       65.26       71.77     11.34 o
   8   9   2       16.32       15.28     11.86 o
  -8  10   2        2.70       -0.11     11.65 o
  -7  10   2        7.82       28.96     22.36 o
  -6  10   2      375.90      382.47     15.72 o
  -5  10   2      251.98      259.72      6.14 o
  -4  10   2        4.92       10.85      3.78 o
  -3  10   2       16.39       21.25      3.18 o
  -2  10   2        0.00        1.77      2.94 o
  -1  10   2     1386.73     1351.24      6.37 o
   0  10   2        4.68        4.72      3.03 o
   1  10   2      698.84      631.02      4.99 o
   2  10   2      128.81      123.60      2.71 o
   3  10   2       41.18       55.86      4.40 o
   4  10   2      547.56      546.96      8.72 o
   5  10   2      576.18      598.94     13.74 o
   6  10   2      520.24      473.37     12.26 o
   7  10   2       70.28       87.48     26.49 o
   8  10   2        0.44       14.45     12.01 o
  -8  11   2       47.69       44.93     10.05 o
  -7  11   2       29.72       28.68     10.76 o
  -6  11   2      897.35      853.87      8.05 o
  -5  11   2      368.00      378.70      6.08 o
  -4  11   2      610.30      615.03      9.72 o
  -3  11   2        1.85        4.89      2.60 o
  -2  11   2        0.86        3.36      2.58 o
  -1  11   2      608.80      586.93      7.96 o
   0  11   2     1630.92     1622.65      5.78 o
   1  11   2     1577.22     1555.49     10.77 o
   2  11   2     1168.29     1209.18      9.41 o
   3  11   2      140.41      166.98      4.71 o
   4  11   2        6.45        6.62      6.08 o
   5  11   2      403.66      397.87     21.62 o
   6  11   2        0.42       14.36      7.93 o
   7  11   2       72.30      177.73     69.03 o
   8  11   2        1.16       11.56     12.01 o
  -8  12   2        3.53       22.14     14.93 o
  -7  12   2      302.27      312.29     12.80 o
  -6  12   2       44.38       50.65     11.55 o
  -5  12   2       88.40       96.09      4.53 o
  -4  12   2      105.53       99.04      4.37 o
  -3  12   2     1038.98     1008.44      8.24 o
  -2  12   2     2337.84     2366.35     12.03 o
  -1  12   2       85.28       88.78      3.72 o
   0  12   2     8188.23     8085.34     74.21 o
   1  12   2      151.60      163.66      8.05 o
   2  12   2      643.44      642.23      4.38 o
   3  12   2       10.72       16.20      6.81 o
   4  12   2       70.56       90.54      5.85 o
   5  12   2      131.36      132.18     17.12 o
   6  12   2      105.04       93.98      7.08 o
   7  12   2      246.43      280.30     19.00 o
   8  12   2        2.21       23.26     12.36 o
  -8  13   2        2.56       19.20     18.95 o
  -7  13   2       47.14       54.97     12.42 o
  -6  13   2       77.68       89.14     14.97 o
  -5  13   2        0.37       10.23      7.19 o
  -4  13   2       65.12       82.35      9.47 o
  -3  13   2       34.68       32.83      5.37 o
  -2  13   2       24.86       29.27      2.62 o
  -1  13   2     5389.90     5529.02     63.53 o
   0  13   2      157.42      191.04      5.23 o
   1  13   2      110.81       99.05      3.76 o
   2  13   2     1985.01     1942.22     12.15 o
   3  13   2     1512.41     1489.94     13.10 o
   4  13   2      259.77      231.18      7.68 o
   5  13   2      111.78      104.14     10.97 o
   6  13   2       60.40       52.03     17.43 o
   7  13   2       64.11      212.78    101.06 o
   8  13   2       49.27       65.84     13.90 o
  -8  14   2       15.43        5.97     10.02 o
  -7  14   2       69.38       88.82     14.47 o
  -6  14   2      464.18      436.76     12.86 o
  -5  14   2      184.81      168.27      8.16 o
  -4  14   2      101.91      108.47      7.00 o
  -3  14   2        4.05       -0.37      3.28 o
  -2  14   2     1059.26      985.95      6.97 o
  -1  14   2        5.38       12.19      3.77 o
   0  14   2        3.33        3.58      2.03 o
   1  14   2      413.51      436.29      4.82 o
   2  14   2      203.80      227.00      3.36 o
   3  14   2     1786.76     1817.36     10.08 o
   4  14   2       94.11       91.06      6.16 o
   5  14   2      121.14      117.28     13.69 o
   6  14   2      274.62      253.08     10.00 o
   7  14   2       43.69      111.25     39.97 o
   8  14   2       45.91       86.20     28.96 o
  -8  15   2        0.27       17.86     13.24 o
  -7  15   2       17.51       41.61     11.50 o
  -6  15   2      300.91      310.66     13.31 o
  -5  15   2      302.91      280.33      6.67 o
  -4  15   2      360.44      355.48      5.35 o
  -3  15   2        0.89        0.85      3.30 o
  -2  15   2     2518.36     2618.03     15.04 o
  -1  15   2     3605.30     3725.36     52.77 o
   0  15   2        3.97        5.45      2.34 o
   1  15   2     2221.45     2255.53     13.19 o
   2  15   2      244.05      244.48      3.70 o
   3  15   2       33.70       51.83      7.51 o
   4  15   2        0.49        8.85      8.52 o
   5  15   2      214.18      198.10     12.09 o
   6  15   2       34.53       56.22     13.44 o
   7  15   2      159.82      194.81     27.00 o
   8  15   2       32.97       64.78     28.01 o
  -8  16   2        1.20       13.56     10.23 o
  -7  16   2       30.76       47.17      9.58 o
  -6  16   2      143.14      134.78     17.15 o
  -5  16   2      225.36      221.27     13.45 o
  -4  16   2       22.27        8.78      4.79 o
  -3  16   2       67.32       71.63      7.00 o
  -2  16   2       13.01       25.98      3.68 o
  -1  16   2      500.10      529.14     11.94 o
   0  16   2     2977.67     3021.58     35.29 o
   1  16   2       49.34       65.08      4.50 o
   2  16   2       64.56       56.63      3.64 o
   3  16   2     2445.00     2493.91     20.67 o
   4  16   2      360.27      365.42      6.61 o
   5  16   2      420.66      414.79     14.18 o
   6  16   2       28.63       28.61     10.37 o
   7  16   2      195.90      250.10     23.80 o
  -8  17   2       25.03       28.37     10.48 o
  -7  17   2       46.40       67.36     11.67 o
  -6  17   2       56.87       87.06     17.48 o
  -5  17   2       96.69      143.29     34.34 o
  -4  17   2      269.57      276.01      5.31 o
  -3  17   2      616.85      603.09     12.70 o
  -2  17   2      981.86     1058.51     10.07 o
  -1  17   2      861.43      854.53     10.25 o
   0  17   2       67.13       63.98      6.03 o
   1  17   2      579.00      557.31      8.61 o
   2  17   2        0.58        4.10      4.51 o
   3  17   2        0.60       13.17      9.42 o
   4  17   2       51.96       55.82      7.87 o
   5  17   2        3.03       77.79     42.43 o
   6  17   2      117.05      137.02     23.98 o
   7  17   2       61.33      275.50    123.90 o
  -8  18   2       32.41       21.17     10.63 o
  -7  18   2      367.72      333.45     14.01 o
  -6  18   2      960.24      860.63     12.76 o
  -5  18   2       82.83       97.78     27.51 o
  -4  18   2        1.87        8.03     14.85 o
  -3  18   2       11.04       54.35     12.18 o
  -2  18   2        9.22        8.57      3.55 o
  -1  18   2      420.04      402.89      5.28 o
   0  18   2       53.34       64.54      3.80 o
   1  18   2      332.94      324.68      4.68 o
   2  18   2      724.55      779.19      5.81 o
   3  18   2      234.88      275.74      5.88 o
   4  18   2        8.11        7.76      4.82 o
   5  18   2        3.10       22.26     12.24 o
   6  18   2      583.55      581.60     18.54 o
   7  18   2      433.72      418.05     27.58 o
  -8  19   2       24.37       14.29     10.53 o
  -7  19   2       55.76       74.96     16.33 o
  -6  19   2       62.68       75.82     15.61 o
  -5  19   2       21.57      108.63     51.94 o
  -4  19   2       93.14       84.67      7.05 o
  -3  19   2      216.14      229.49     13.43 o
  -2  19   2      203.00      209.91     68.01 o
  -1  19   2      112.29      126.42      2.73 o
   0  19   2      804.86      784.32     10.66 o
   1  19   2       25.47       31.24      3.87 o
   2  19   2      739.97      773.72     14.51 o
   3  19   2       76.25       79.66      7.88 o
   4  19   2        0.92       10.50      6.92 o
   5  19   2      256.19      219.03      8.66 o
   6  19   2        3.53       24.40     23.22 o
   7  19   2       68.66      255.41    123.47 o
  -7  20   2        3.14       23.41      9.73 o
  -6  20   2       12.99       20.77      9.71 o
  -5  20   2      302.69      403.05     80.45 o
  -4  20   2       32.00      116.98     62.33 o
  -3  20   2       95.52       79.96     12.79 o
  -2  20   2      465.74      475.55      7.27 o
  -1  20   2      181.57      183.45      3.56 o
   0  20   2      641.03      672.69      6.59 o
   1  20   2        3.95        8.54      4.85 o
   2  20   2     1162.64     1193.90     12.32 o
   3  20   2       25.33       31.15      6.77 o
   4  20   2      397.52      349.32      5.50 o
   5  20   2       22.83       24.52      9.58 o
   6  20   2      299.59      293.71     13.74 o
   7  20   2       18.88      124.13     57.87 o
  -7  21   2       12.32       28.67     11.93 o
  -6  21   2        9.97       12.55      9.35 o
  -5  21   2      395.46      717.23    253.97 o
  -4  21   2     1164.70     1043.69     15.11 o
  -3  21   2       11.14       39.14     12.89 o
  -2  21   2        6.40       -0.07      4.75 o
  -1  21   2      222.74      284.20      6.36 o
   0  21   2      405.64      384.51      8.61 o
   1  21   2      832.89      883.15     12.41 o
   2  21   2      140.57      182.64      9.62 o
   3  21   2       50.82       47.94      6.84 o
   4  21   2      210.05      221.38     10.74 o
   5  21   2       53.06       39.95     10.90 o
   6  21   2      107.73      101.82     16.65 o
   7  21   2      180.95      174.10     12.90 o
  -7  22   2      215.29      230.12     15.82 o
  -6  22   2        6.71       16.17     11.13 o
  -5  22   2     1226.17     1166.64     35.78 o
  -4  22   2        6.99      130.65     70.25 o
  -3  22   2      552.73      513.43     16.22 o
  -2  22   2       51.26       57.90      5.07 o
  -1  22   2     1049.08      994.76      5.30 o
   0  22   2       91.94       93.62      5.00 o
   1  22   2     1266.32     1290.16     19.25 o
   2  22   2      540.06      551.79      8.34 o
   3  22   2        3.21        4.30      8.65 o
   4  22   2      465.58      450.37      8.18 o
   5  22   2      149.59      156.21      9.47 o
   6  22   2       58.02       61.30     10.48 o
   7  22   2        0.02       70.83     45.76 o
  -7  23   2       76.28       97.73     12.43 o
  -6  23   2       23.34       15.32      9.57 o
  -5  23   2        6.13      330.62    171.53 o
  -4  23   2      478.76      468.03     13.55 o
  -3  23   2        2.33       14.88     13.23 o
  -2  23   2        1.89        8.40      4.82 o
  -1  23   2        0.69       12.75      5.32 o
   0  23   2       61.10       63.84      3.93 o
   1  23   2       98.70      111.86      6.34 o
   2  23   2       22.23       29.93      4.44 o
   3  23   2       51.58       68.02      7.16 o
   4  23   2      151.18      151.00     12.03 o
   5  23   2        6.60       56.75     32.22 o
   6  23   2       21.63       20.82     11.90 o
   7  23   2       46.12       35.28     11.98 o
  -7  24   2       15.18       23.70     10.24 o
  -6  24   2       35.91       35.05      9.59 o
  -5  24   2      255.61      286.96     32.85 o
  -4  24   2       18.00       58.56     21.81 o
  -3  24   2       27.49       24.99     12.66 o
  -2  24   2      399.68      360.55     22.22 o
  -1  24   2        8.35        7.60      3.03 o
   0  24   2       56.24       67.87      3.83 o
   1  24   2       18.04       21.47      4.17 o
   2  24   2      136.53      149.31      5.85 o
   3  24   2       89.25       72.82      7.42 o
   4  24   2       42.74       61.43      8.13 o
   5  24   2       77.31       55.03      8.24 o
   6  24   2      128.06      114.70     12.99 o
   7  24   2        3.40        7.91     12.00 o
  -7  25   2        2.80       13.54     11.99 o
  -6  25   2        4.82       13.25      9.74 o
  -5  25   2      338.29      352.65     29.52 o
  -4  25   2       20.50       24.49     11.36 o
  -3  25   2        3.47       24.39     10.57 o
  -2  25   2        8.31       10.38      2.60 o
  -1  25   2        9.36       22.21      4.01 o
   0  25   2      141.72      143.52      4.20 o
   1  25   2      143.23      168.06      4.86 o
   2  25   2       10.17       16.66      4.21 o
   3  25   2       16.08       20.68      8.42 o
   4  25   2      133.86      129.69      8.38 o
   5  25   2        8.05       27.83     15.39 o
   6  25   2        0.19        9.51     10.07 o
   7  25   2        0.59       -0.36     12.04 o
  -7  26   2        1.04        7.65     12.27 o
  -6  26   2        0.43        6.80      9.68 o
  -5  26   2       38.55      112.08     33.58 o
  -4  26   2      159.79      137.90     12.29 o
  -3  26   2      726.87      718.80     33.70 o
  -2  26   2       89.36       73.10      8.51 o
  -1  26   2      565.71      520.92      4.97 o
   0  26   2        6.61       11.47      4.27 o
   1  26   2      663.43      664.34     10.98 o
   2  26   2      178.52      153.73      6.96 o
   3  26   2        2.83       24.45      4.36 o
   4  26   2        4.29       16.83      7.93 o
   5  26   2      219.78      196.88      9.27 o
   6  26   2      118.22      104.53      9.49 o
   7  26   2        1.78       14.78     19.13 o
  -7  27   2        2.21       10.35     12.37 o
  -6  27   2        0.82       10.59     11.64 o
  -5  27   2        0.04       14.60     11.82 o
  -4  27   2       96.56      151.59     20.50 o
  -3  27   2       58.76       85.05     16.57 o
  -2  27   2      222.31      190.92     10.26 o
  -1  27   2      445.69      441.77      5.70 o
   0  27   2       91.26       90.80      5.88 o
   1  27   2       73.74       83.34      4.73 o
   2  27   2      108.20       94.82      7.09 o
   3  27   2      834.50      774.47     30.37 o
   4  27   2      156.00      114.63      8.55 o
   5  27   2       18.48       70.23     19.15 o
   6  27   2        0.48       13.50     11.35 o
   7  27   2        8.51       13.38     12.60 o
  -7  28   2        1.27       19.23     16.29 o
  -6  28   2       10.89       20.14      9.96 o
  -5  28   2       78.49       78.34     13.13 o
  -4  28   2      458.07      404.91     14.12 o
  -3  28   2      216.43      211.93     18.85 o
  -2  28   2       24.59       34.69      4.36 o
  -1  28   2        3.57       12.59      4.50 o
   0  28   2        7.26       10.82      4.09 o
   1  28   2       70.48       74.88      4.77 o
   2  28   2       83.70       70.79      4.57 o
   3  28   2       33.17       64.86     10.71 o
   4  28   2       31.24       41.79      8.16 o
   5  28   2       69.89       53.48      8.65 o
   6  28   2       10.46       12.49     11.36 o
  -7  29   2        0.72        9.23     12.82 o
  -6  29   2       31.14       53.34     10.19 o
  -5  29   2       31.66       68.88     12.82 o
  -4  29   2       27.32       66.30     15.20 o
  -3  29   2        0.18       10.38     17.82 o
  -2  29   2       49.51       34.22      4.64 o
  -1  29   2      167.35      158.87      5.02 o
   0  29   2      115.53       95.45      5.82 o
   1  29   2      232.49      258.35      5.67 o
   2  29   2        6.04        7.16      4.94 o
   3  29   2      178.55      177.93     10.03 o
   4  29   2       64.82       81.74      8.47 o
   5  29   2        6.42       15.58     10.59 o
   6  29   2       27.79       37.10     19.22 o
  -6  30   2       46.91       57.68     10.64 o
  -5  30   2      186.63      178.05     13.41 o
  -4  30   2        0.71        3.03     11.59 o
  -3  30   2      573.16      536.37     21.30 o
  -2  30   2        0.01        2.61      7.67 o
  -1  30   2      381.84      356.81      7.45 o
   0  30   2        1.24       16.93      5.75 o
   1  30   2      407.45      400.62      6.21 o
   2  30   2       17.70       16.15      5.02 o
   3  30   2        3.55       15.87      9.54 o
   4  30   2       62.48       60.69      8.54 o
   5  30   2       31.43       54.56     30.42 o
   6  30   2       62.21       53.93     12.08 o
  -6  31   2       65.04       60.89     12.44 o
  -5  31   2       53.01       68.05     13.02 o
  -4  31   2        5.55       13.13     11.78 o
  -3  31   2      200.76      200.97     18.29 o
  -2  31   2        1.75        4.40      4.67 o
  -1  31   2       38.58       65.49      5.43 o
   0  31   2      520.92      533.78     10.33 o
   1  31   2      330.96      389.14     12.56 o
   2  31   2       32.77       21.74      4.59 o
   3  31   2      371.07      358.12     11.81 o
   4  31   2      100.99       85.24      8.66 o
   5  31   2      255.63      236.25     12.29 o
   6  31   2       17.50       20.80     11.92 o
  -6  32   2      136.46      144.05     10.93 o
  -5  32   2      157.88      154.68     13.54 o
  -4  32   2        0.24        3.94     11.79 o
  -3  32   2       22.24       38.25     16.46 o
  -2  32   2      309.69      273.34     13.29 o
  -1  32   2     1340.55     1279.00     14.14 o
   0  32   2     2563.63     2433.68     16.05 o
   1  32   2     1781.91     1696.61     11.78 o
   2  32   2      100.26      100.74     10.58 o
   3  32   2        9.37       47.98      9.76 o
   4  32   2       17.50       30.24      8.57 o
   5  32   2        5.22       25.05      9.05 o
   6  32   2        0.25       16.19     20.11 o
  -6  33   2        2.63       33.95     10.38 o
  -5  33   2       15.01       28.82     12.95 o
  -4  33   2      157.60      117.62     17.10 o
  -3  33   2       75.71       90.14     16.80 o
  -2  33   2       77.51       84.85      8.63 o
  -1  33   2        0.41       37.42      5.60 o
   0  33   2       91.00      162.63      8.44 o
   1  33   2      100.21      184.74     13.27 o
   2  33   2      833.35      778.25     16.20 o
   3  33   2      261.93      261.55     11.00 o
   4  33   2      116.10       90.41      8.93 o
   5  33   2       18.99       33.82      9.36 o
   6  33   2       98.69       85.06     12.59 o
  -6  34   2        9.15       15.48     10.29 o
  -5  34   2       38.20       57.62     12.97 o
  -4  34   2       23.04       28.65     12.56 o
  -3  34   2      222.56      230.75     18.74 o
  -2  34   2      270.11      277.00     17.49 o
  -1  34   2       22.56       45.53     11.59 o
   0  34   2        1.79       33.35      5.24 o
   1  34   2      171.86      182.04     11.15 o
   2  34   2        4.11       41.44     20.17 o
   3  34   2        4.22        8.08      9.71 o
   4  34   2        0.01        8.62      8.74 o
   5  34   2       74.75       62.57      9.43 o
   6  34   2        9.79       32.02     15.17 o
  -6  35   2       32.17       37.24     10.81 o
  -5  35   2      109.37      137.65     13.84 o
  -4  35   2        6.66       20.26     12.73 o
  -3  35   2        0.60       20.95     17.45 o
  -2  35   2      675.35      673.08     11.78 o
  -1  35   2      594.84      608.05     10.95 o
   0  35   2      966.44      952.62      8.35 o
   1  35   2      989.22      975.92      8.29 o
   2  35   2       81.34       99.16      9.22 o
   3  35   2      173.53      199.56     11.12 o
   4  35   2       41.93       40.02      9.03 o
   5  35   2       59.82       51.86      9.30 o
  -5  36   2      105.87      129.11     13.96 o
  -4  36   2      218.62      219.24     16.83 o
  -3  36   2      237.90      228.73     19.63 o
  -2  36   2      461.25      434.18     24.66 o
  -1  36   2      644.05      654.67     19.34 o
   0  36   2      709.48      717.83     14.99 o
   1  36   2      546.46      557.45     10.23 o
   2  36   2      215.84      197.27      9.76 o
   3  36   2       46.61       55.02     10.30 o
   4  36   2       64.49       80.40      9.44 o
   5  36   2       26.10       34.00      9.42 o
  -5  37   2        0.66       27.75     13.43 o
  -4  37   2      164.75      147.94     13.91 o
  -3  37   2       72.84       76.80     18.56 o
  -2  37   2      401.67      421.69     39.29 o
  -1  37   2      207.49      201.08     19.30 o
   0  37   2        0.35       23.83      5.27 o
   1  37   2      279.60      288.98      7.02 o
   2  37   2      197.89      179.44      9.56 o
   3  37   2      100.30       84.96     10.60 o
   4  37   2       35.28       46.80      9.37 o
   5  37   2       93.79      101.11     10.08 o
  -5  38   2        2.83       14.53     13.46 o
  -4  38   2       53.67       79.06     13.43 o
  -3  38   2       14.55       54.98     18.45 o
  -2  38   2       52.00       88.46      9.22 o
  -1  38   2       25.72       27.38      8.37 o
   0  38   2        7.33        6.43      6.41 o
   1  38   2        1.70       22.70      6.58 o
   2  38   2        0.04       15.92      9.10 o
   3  38   2      224.37      220.58     14.47 o
   4  38   2       26.64       30.18      9.34 o
   5  38   2        1.10       15.42     12.54 o
  -5  39   2       11.25       38.52     18.13 o
  -4  39   2       40.81       51.72     15.06 o
  -3  39   2       62.32      110.45     19.42 o
  -2  39   2      185.37      175.67     24.24 o
  -1  39   2       11.01       -0.37     16.74 o
   0  39   2       19.26       13.88     10.04 o
   1  39   2        3.54       11.04      7.75 o
   2  39   2        0.00       23.75      8.97 o
   3  39   2       10.97       29.27     10.48 o
   4  39   2       81.19       68.45      9.66 o
   5  39   2        2.18       12.28     10.09 o
  -5  40   2       23.44       33.85     14.10 o
  -4  40   2        9.09       13.90     13.47 o
  -3  40   2      311.86      291.44     21.05 o
  -2  40   2      245.46      204.72     19.94 o
  -1  40   2       67.34       68.67     10.90 o
   0  40   2       17.73       15.87     10.45 o
   1  40   2       49.57       44.24     10.87 o
   2  40   2      222.95      210.00     10.57 o
   3  40   2        2.05        2.60     10.48 o
   4  40   2        1.29        1.02      9.43 o
  -4  41   2        0.11       12.30     13.41 o
  -3  41   2       30.18       65.13     19.36 o
  -2  41   2        1.42       -3.06     18.35 o
  -1  41   2        1.75        2.29     10.88 o
   0  41   2       51.45       45.23     10.76 o
   1  41   2       35.26       23.98     20.26 o
   2  41   2      134.25      129.72     17.75 o
   3  41   2      140.30      132.21     11.50 o
   4  41   2        0.94       -1.41     18.88 o
  -4  42   2       32.45       47.89     13.76 o
  -3  42   2      157.11      156.08     20.52 o
  -2  42   2       11.80        1.36     18.68 o
  -1  42   2        0.59       11.46     17.56 o
   1  42   2       59.61       35.68     20.61 o
   2  42   2       46.71       38.54     10.64 o
   3  42   2      162.25      158.19     11.73 o
   4  42   2        0.19        0.99      9.84 o
  -4  43   2       38.71       62.41     14.26 o
  -3  43   2       33.25       41.42     19.22 o
  -2  43   2       25.37        7.98     18.52 o
  -1  43   2        8.81        1.11     17.64 o
   0  43   2       24.97       10.13     10.88 o
   1  43   2        4.65       21.54     14.41 o
   2  43   2        4.65       12.04      9.75 o
   3  43   2        0.84       14.18     10.81 o
  -3  44   2       24.52       23.47     19.29 o
  -2  44   2       17.07        9.75     18.73 o
  -1  44   2        0.74        0.87     11.11 o
   0  44   2       32.48       15.26     14.48 o
   1  44   2        0.66       23.25     13.85 o
   2  44   2       90.70       94.42     16.59 o
   3  44   2       16.04       32.33     11.13 o
  -3  45   2        0.05       11.69     19.39 o
  -2  45   2       89.56       84.59     19.15 o
  -1  45   2        4.82       -0.52     14.86 o
   0  45   2       47.19       31.91     13.51 o
   1  45   2       56.04       54.42     14.92 o
   2  45   2       81.00       61.80     15.97 o
   3  45   2       36.29       37.95     11.30 o
  -3  46   2       60.71       81.75     20.33 o
  -2  46   2       27.53        0.10     18.92 o
  -1  46   2       22.14       18.12     14.28 o
   0  46   2        4.15       12.60     14.63 o
   1  46   2        4.50       18.86     14.81 o
   2  46   2       30.47       32.75     15.67 o
  -1  47   2        8.17        1.68     14.75 o
   0  47   2       18.23        8.57     11.45 o
   1  47   2        1.41       24.93     14.63 o
   2  47   2       23.68        6.71     16.63 o
  -1  48   2        0.41       -0.72     15.64 o
   0  48   2        7.84       -3.25     15.61 o
   1  48   2        1.14       15.32     15.46 o
  -8   1   3       15.56       45.76     14.44 o
  -7   1   3       40.41       21.23      8.02 o
  -6   1   3       11.64        7.21      7.56 o
  -5   1   3      302.73      289.17      8.88 o
  -4   1   3       47.71       49.65      7.15 o
  -3   1   3       80.92      102.04      4.79 o
  -2   1   3      657.85      637.68      5.59 o
  -1   1   3      552.89      587.72      5.52 o
   0   1   3       11.87       11.27      3.40 o
   1   1   3      369.43      382.86      2.95 o
   2   1   3       65.86       66.76      3.51 o
   3   1   3      177.24      189.55      4.64 o
   4   1   3        6.26       12.85     10.83 o
   5   1   3       17.62       37.79      9.18 o
   6   1   3        3.98       11.39     14.94 o
   7   1   3        5.34       11.90     16.88 o
   8   1   3        1.14        8.80     13.72 o
  -8   2   3       83.11       67.31     10.68 o
  -7   2   3        2.24        9.62      7.24 o
  -6   2   3        9.71        5.00      6.98 o
  -5   2   3      129.08      136.61      6.13 o
  -4   2   3      181.48      180.51      7.98 o
  -3   2   3      209.47      205.77      6.12 o
  -2   2   3      938.93      962.39      6.32 o
  -1   2   3        0.41        2.93      2.95 o
   0   2   3        4.27        4.42      3.19 o
   1   2   3      491.57      472.42      2.79 o
   2   2   3     2209.46     2239.07     15.91 o
   3   2   3      334.63      320.08      6.88 o
   4   2   3      205.74      208.65     11.44 o
   5   2   3       86.62       93.99     10.63 o
   6   2   3        1.14       21.50     15.10 o
   7   2   3       25.62       57.83     12.23 o
   8   2   3        5.12        2.90     19.41 o
  -8   3   3       46.11       64.67     11.63 o
  -7   3   3       29.82       86.03     30.25 o
  -6   3   3        2.39       20.17      9.60 o
  -5   3   3        3.48       10.07      5.47 o
  -4   3   3       58.79       64.47      4.90 o
  -3   3   3        0.23        1.05      5.66 o
  -2   3   3       43.35       43.90      4.22 o
  -1   3   3      679.91      653.23      4.94 o
   0   3   3     1140.52     1087.44      6.12 o
   1   3   3      387.96      385.44      3.52 o
   2   3   3      105.63      119.76      3.83 o
   3   3   3       90.39       83.66      3.86 o
   4   3   3      124.56      133.13     11.45 o
   5   3   3       90.65       87.61      6.49 o
   6   3   3       21.90       23.75      6.65 o
   7   3   3       50.54       59.39      8.94 o
  -8   4   3       46.13       57.88     12.35 o
  -7   4   3      173.32      140.27      7.69 o
  -6   4   3       38.17       77.57     18.25 o
  -5   4   3       24.50       21.77      4.81 o
  -4   4   3      502.06      506.33      7.02 o
  -3   4   3      254.84      255.96      6.07 o
  -2   4   3     3229.41     3137.03     30.00 o
  -1   4   3      556.80      565.94      4.35 o
   0   4   3      141.43      148.03      3.83 o
   1   4   3      191.94      195.85      2.62 o
   2   4   3     3941.62     3838.19     44.18 o
   3   4   3      356.76      336.52      8.21 o
   4   4   3      330.65      330.04     16.03 o
   5   4   3       15.40       13.67      8.01 o
   6   4   3       43.06       55.59      6.78 o
   7   4   3        0.71        8.25      8.36 o
   8   4   3        1.84        2.37     19.32 o
  -8   5   3       35.13       38.11     12.41 o
  -7   5   3       17.49      332.97     97.13 o
  -6   5   3      133.90      113.30      6.41 o
  -5   5   3       58.88       54.40      5.80 o
  -4   5   3        0.38        8.08      6.21 o
  -3   5   3     1271.42     1320.75     32.97 o
  -2   5   3        0.00       12.51      5.22 o
  -1   5   3      687.73      664.57      6.01 o
   0   5   3      761.66      772.86      5.04 o
   1   5   3      825.01      740.30      4.67 o
   2   5   3       82.40      102.01      8.02 o
   3   5   3      183.14      173.46      3.28 o
   4   5   3       61.68       70.81      7.81 o
   5   5   3      106.99       97.22      8.28 o
   6   5   3       61.18       64.27     15.24 o
   7   5   3        0.00       16.26      9.43 o
   8   5   3       36.85       13.47     19.85 o
  -8   6   3        0.29       -1.16     19.89 o
  -7   6   3      465.75      416.73     12.11 o
  -6   6   3      168.24      160.52     10.35 o
  -5   6   3      214.23      203.90      5.92 o
  -4   6   3       33.97       39.27      4.49 o
  -3   6   3      192.17      193.25      6.79 o
  -2   6   3      368.89      374.90      6.08 o
  -1   6   3      190.89      184.56      3.56 o
   0   6   3      121.15      115.74      2.97 o
   1   6   3       67.86       64.54      2.78 o
   2   6   3       90.82       91.23      6.60 o
   3   6   3      530.35      531.21      8.92 o
   4   6   3       75.23       73.54      7.44 o
   5   6   3        0.52        3.33      8.24 o
   6   6   3      135.00      129.99      7.95 o
   7   6   3      190.49      166.08      9.10 o
  -8   7   3       15.02        2.10     16.07 o
  -7   7   3      126.78      337.69    168.45 o
  -6   7   3      156.42      132.21      6.55 o
  -5   7   3        2.96        6.10      5.82 o
  -4   7   3      489.80      527.08      7.23 o
  -3   7   3      875.24      922.72     20.34 o
  -2   7   3      289.50      312.15      4.80 o
  -1   7   3     1849.78     1779.28      6.33 o
   0   7   3      184.00      186.48      6.48 o
   1   7   3     1084.82     1034.64      8.57 o
   2   7   3     3249.05     3060.49     23.06 o
   3   7   3      106.65       86.18      6.71 o
   4   7   3        1.43       -0.47      7.17 o
   5   7   3       17.28       17.51      6.92 o
   6   7   3       54.13       36.71      9.35 o
   7   7   3       23.14       35.89      9.69 o
  -8   8   3       21.84       41.62     16.68 o
  -7   8   3       12.84      114.37     69.67 o
  -6   8   3       17.42       24.97      5.73 o
  -5   8   3       97.48       88.32      6.82 o
  -4   8   3       26.82       40.27      4.49 o
  -3   8   3      451.72      445.14      7.75 o
  -2   8   3     1435.68     1347.62      8.60 o
  -1   8   3      289.18      313.01      4.66 o
   0   8   3      295.32      268.50     11.00 o
   1   8   3      172.11      195.16      3.43 o
   2   8   3       19.70       37.32      4.15 o
   3   8   3      245.32      231.74      5.50 o
   4   8   3      272.80      308.43      8.78 o
   5   8   3      279.14      256.20      8.00 o
   6   8   3        7.32       54.58     32.99 o
   7   8   3       50.52      161.75     73.80 o
  -8   9   3       63.80       69.88     12.75 o
  -7   9   3      143.11      149.27     22.08 o
  -6   9   3       19.43       23.71      6.82 o
  -5   9   3      579.88      528.07     23.35 o
  -4   9   3        5.02        6.33      4.36 o
  -3   9   3      449.86      400.13      4.91 o
  -2   9   3      819.55      820.39      6.17 o
  -1   9   3      330.56      337.16      4.70 o
   0   9   3       55.98       46.85      8.08 o
   1   9   3      115.12      112.86      3.19 o
   2   9   3        7.53       14.51      3.63 o
   3   9   3      738.87      710.23      7.38 o
   4   9   3      453.68      444.12      9.61 o
   5   9   3       85.19      118.91     22.41 o
   6   9   3      166.79      164.61      8.89 o
   7   9   3      237.38      236.59     14.87 o
  -8  10   3        1.75       26.76     32.51 o
  -7  10   3       64.60      152.68     62.22 o
  -6  10   3      112.22      105.80      7.60 o
  -5  10   3      181.93      211.20      6.37 o
  -4  10   3      336.08      293.68      5.33 o
  -3  10   3       72.22       63.78      4.30 o
  -2  10   3        9.26       17.62      3.93 o
  -1  10   3     1438.73     1371.12     10.33 o
   0  10   3       63.56       60.59      8.00 o
   1  10   3     3037.22     2786.05     27.50 o
   2  10   3      296.62      280.07      5.19 o
   3  10   3       79.09       74.01      5.59 o
   4  10   3       39.93       40.04      7.54 o
   5  10   3      874.12      826.39     17.76 o
   6  10   3       67.03       68.18     16.33 o
   7  10   3        0.87      146.39     97.64 o
  -8  11   3        3.61       16.17     16.66 o
  -7  11   3       49.95       93.00     33.57 o
  -6  11   3      530.95      487.82      8.60 o
  -5  11   3      808.03      762.22      8.52 o
  -4  11   3      118.36      108.54      4.38 o
  -3  11   3     1017.07      955.35     11.06 o
  -2  11   3      371.11      365.15      5.59 o
  -1  11   3      147.69      155.15      6.29 o
   0  11   3      192.53      186.16      6.61 o
   1  11   3      895.24      908.98     10.30 o
   2  11   3      173.16      145.56      4.07 o
   3  11   3      379.87      346.90     10.70 o
   4  11   3        3.75        6.99      7.01 o
   5  11   3      331.21      334.85     27.98 o
   6  11   3      322.63      357.54     16.93 o
   7  11   3       61.52       99.19     14.68 o
  -8  12   3       14.84       10.14     12.72 o
  -7  12   3       33.84       66.92     19.59 o
  -6  12   3        6.78      455.59    238.65 o
  -5  12   3     1247.23     1168.56      9.64 o
  -4  12   3      103.75      107.27      4.14 o
  -3  12   3        8.74       16.32      2.44 o
  -2  12   3      435.15      450.66      5.86 o
  -1  12   3      251.15      262.34      3.62 o
   0  12   3       81.47       87.20      5.94 o
   1  12   3      540.98      509.72     10.30 o
   2  12   3     1121.76     1090.09      5.55 o
   3  12   3        5.98        7.32      4.20 o
   4  12   3       94.95      100.53     12.82 o
   5  12   3      364.04      382.38     20.40 o
   6  12   3      143.52      134.09     11.07 o
   7  12   3       54.88      108.28     44.07 o
  -8  13   3      109.07       84.03     10.93 o
  -7  13   3      127.14      161.80     36.68 o
  -6  13   3      534.30      478.76     12.93 o
  -5  13   3       88.62      418.28    298.07 o
  -4  13   3      349.69      339.24      4.75 o
  -3  13   3     1382.02     1332.82     22.56 o
  -2  13   3      207.72      189.15      4.04 o
  -1  13   3       18.40       34.42      1.93 o
   0  13   3      306.99      273.73      7.26 o
   1  13   3     1091.19     1049.23     19.02 o
   2  13   3      137.08      116.55      3.72 o
   3  13   3      169.69      147.91     10.19 o
   4  13   3        0.23        7.30      5.89 o
   5  13   3       86.37       83.38     21.60 o
   6  13   3       17.69       77.67     30.22 o
   7  13   3       56.76      121.22     46.11 o
  -8  14   3        7.30       20.73     12.79 o
  -7  14   3      202.79      211.11     28.86 o
  -6  14   3        1.88      296.50    152.91 o
  -5  14   3      519.09      465.06      9.50 o
  -4  14   3        9.78        6.16      3.10 o
  -3  14   3       19.58       19.48      8.42 o
  -2  14   3       26.27       32.78      3.61 o
  -1  14   3       14.16        4.94      1.81 o
   0  14   3       44.61       51.27      6.20 o
   1  14   3        0.18       12.21      6.15 o
   2  14   3       42.17       37.09      3.39 o
   3  14   3      406.45      387.93     14.31 o
   4  14   3        5.41       10.07      5.52 o
   5  14   3       23.75       29.05      9.88 o
   6  14   3       94.42       74.12     10.39 o
   7  14   3      155.43      150.23     12.33 o
  -8  15   3       88.68       77.39     13.15 o
  -7  15   3      611.22      577.66     19.51 o
  -6  15   3      263.09      293.30     18.36 o
  -5  15   3        8.79      101.81     73.49 o
  -4  15   3       14.14       30.40     22.88 o
  -3  15   3      698.29      709.42     22.53 o
  -2  15   3      760.25      784.04      8.05 o
  -1  15   3      256.35      286.32     12.64 o
   0  15   3      394.84      396.60     11.57 o
   1  15   3     2414.70     2424.11     23.13 o
   2  15   3      171.69      159.10      3.78 o
   3  15   3      109.32      115.06      6.99 o
   4  15   3      218.50      229.03      6.27 o
   5  15   3       31.61       41.18      6.56 o
   6  15   3        0.07       31.50     28.30 o
   7  15   3       23.62       93.43     48.23 o
  -7  16   3        7.86       36.32     12.06 o
  -6  16   3       53.03       69.81     11.58 o
  -5  16   3       42.73       36.53      9.72 o
  -4  16   3      224.13      218.70     21.89 o
  -3  16   3       64.56       66.02     10.10 o
  -2  16   3      474.86      447.00      5.87 o
  -1  16   3      419.49      425.46     14.38 o
   0  16   3     1595.54     1556.82     16.67 o
   1  16   3       74.75       87.91      7.12 o
   2  16   3      266.34      247.32      5.17 o
   3  16   3       23.48       22.24      3.21 o
   4  16   3      168.46      170.41      7.58 o
   5  16   3       23.34       28.97     11.50 o
   6  16   3       58.04       84.07     15.31 o
   7  16   3       38.04       43.54     11.63 o
  -7  17   3      134.84      151.94     10.58 o
  -6  17   3      251.32      247.46     12.49 o
  -5  17   3        0.87        0.55     15.24 o
  -4  17   3        0.10       34.51     38.94 o
  -3  17   3      505.71      501.52      8.03 o
  -2  17   3      735.98      704.21      8.75 o
  -1  17   3     1326.04     1227.89     24.75 o
   0  17   3      193.87      209.74     23.68 o
   1  17   3      797.35      824.69      6.60 o
   2  17   3      922.09      952.56     11.58 o
   3  17   3       32.08       27.28      3.50 o
   4  17   3       99.40      113.94      7.40 o
   5  17   3      186.30      167.24      7.32 o
   6  17   3      130.57      131.17     11.33 o
   7  17   3        3.52       34.45     12.20 o
  -7  18   3       22.62       42.26     12.11 o
  -6  18   3      244.59      343.33     93.97 o
  -5  18   3       47.21       48.00     15.66 o
  -4  18   3      360.01      333.58      7.39 o
  -3  18   3       15.80       41.20     16.16 o
  -2  18   3     1583.81     1600.88     14.46 o
  -1  18   3       81.17       76.00      6.06 o
   0  18   3       47.93       45.45      4.29 o
   1  18   3      229.74      239.84      5.05 o
   2  18   3      844.77      863.24     11.09 o
   3  18   3       73.71       65.30      5.94 o
   4  18   3       43.74       95.38     10.79 o
   5  18   3       28.60       41.68      9.85 o
   6  18   3       17.86       71.82     22.54 o
   7  18   3       22.15       34.28     11.72 o
  -7  19   3      151.73      147.31     12.52 o
  -6  19   3      398.30      408.64     46.11 o
  -5  19   3      161.35      255.87     75.92 o
  -4  19   3        0.84        8.56      5.84 o
  -3  19   3      618.71      636.25     16.11 o
  -2  19   3      572.60      554.60      9.94 o
  -1  19   3        0.88        3.73      5.41 o
   0  19   3      312.19      345.15      9.45 o
   1  19   3      161.13      135.63      4.66 o
   2  19   3        4.80       13.03      6.18 o
   3  19   3       59.50       55.89      5.13 o
   4  19   3      738.95      711.41     18.15 o
   5  19   3       85.82      107.63     10.26 o
   6  19   3       43.74       79.72     16.30 o
   7  19   3       17.94       24.75     11.88 o
  -7  20   3       15.68       39.67     15.41 o
  -6  20   3       40.33      145.02     78.26 o
  -5  20   3      475.67      533.70     70.15 o
  -4  20   3        0.52       15.05      5.60 o
  -3  20   3      206.70      228.97     26.44 o
  -2  20   3       12.68       20.86     10.76 o
  -1  20   3      657.56      672.41      9.86 o
   0  20   3     8823.31     8937.09     68.67 o
   1  20   3       65.89       72.62      4.45 o
   2  20   3       32.37       39.03      5.33 o
   3  20   3        2.60        9.59      4.38 o
   4  20   3      538.34      498.71     23.37 o
   5  20   3      198.08      243.69     21.00 o
   6  20   3      146.07      150.90     11.43 o
   7  20   3        3.94       31.05     15.18 o
  -7  21   3      235.54      216.49     11.28 o
  -6  21   3       86.96      140.24     51.09 o
  -5  21   3      224.33      324.03     90.84 o
  -4  21   3      218.85      320.69     88.15 o
  -3  21   3      278.73      287.43     11.20 o
  -2  21   3      324.17      303.88      7.93 o
  -1  21   3      678.80      717.83     20.85 o
   0  21   3     2731.88     2784.62     13.31 o
   1  21   3       37.88       48.65      4.42 o
   2  21   3       39.06       54.18      4.52 o
   3  21   3       63.12       68.77      7.28 o
   4  21   3       28.24       60.45     13.64 o
   5  21   3      306.59      319.07     11.68 o
   6  21   3       50.83      100.11     27.36 o
   7  21   3       59.92      161.90     63.57 o
  -7  22   3       76.40       84.89     12.78 o
  -6  22   3      314.73      326.43     27.06 o
  -5  22   3      142.99      190.47     42.02 o
  -4  22   3     1549.49     1474.31     17.56 o
  -3  22   3       92.24      113.83     15.03 o
  -2  22   3      244.22      256.85      7.69 o
  -1  22   3       24.55       32.64      7.24 o
   0  22   3       18.13       46.37     11.68 o
   1  22   3        0.83        5.18      5.00 o
   2  22   3      118.92      133.61      6.80 o
   3  22   3      185.90      186.94      6.90 o
   4  22   3      357.57      335.49     10.78 o
   5  22   3        1.65       54.44     26.24 o
   6  22   3       75.54      196.09     65.44 o
   7  22   3      240.25      242.63     22.83 o
  -7  23   3        4.85       25.18     13.35 o
  -6  23   3      139.66      231.55     76.60 o
  -5  23   3       92.35      134.48     25.44 o
  -4  23   3       14.76      392.66    191.23 o
  -3  23   3       84.17      102.00     10.74 o
  -2  23   3       28.28       37.14      6.48 o
  -1  23   3       28.83       27.75     11.25 o
   0  23   3      429.91      394.67     10.11 o
   1  23   3       69.53       94.46      4.72 o
   2  23   3      164.79      168.81      7.27 o
   3  23   3      277.19      296.43      6.31 o
   4  23   3      322.15      363.81     18.70 o
   5  23   3       43.33       51.85     10.19 o
   6  23   3      440.84      460.65     13.81 o
   7  23   3       17.29      105.02     43.52 o
  -7  24   3       79.36       90.69     10.95 o
  -6  24   3      213.63      196.88     17.84 o
  -5  24   3       40.76       86.50     24.35 o
  -4  24   3     1418.36     1353.63     20.94 o
  -3  24   3      543.89      500.79      8.90 o
  -2  24   3       85.65       78.61      6.76 o
  -1  24   3      469.66      414.45      7.53 o
   0  24   3       82.69       81.39      4.14 o
   1  24   3      403.46      388.66      5.85 o
   2  24   3       45.48       54.07      5.92 o
   3  24   3      188.06      210.30      6.58 o
   4  24   3      586.57      656.63     34.94 o
   5  24   3        2.88       21.02      9.93 o
   6  24   3        6.13      120.38     58.38 o
  -7  25   3        8.37       44.87     17.45 o
  -6  25   3       26.79       59.84     24.62 o
  -5  25   3      109.02      136.97     22.22 o
  -4  25   3      200.57      424.64    112.00 o
  -3  25   3      238.59      257.10      7.95 o
  -2  25   3        4.18        6.49      6.30 o
  -1  25   3       20.94       12.57      5.16 o
   0  25   3       17.17       23.77      3.04 o
   1  25   3       39.18       48.69      4.76 o
   2  25   3        0.38        6.70      4.76 o
   3  25   3       84.14       82.58      5.60 o
   4  25   3      826.00      835.09     21.18 o
   5  25   3       31.31       29.68     10.18 o
   6  25   3       65.50       46.47     11.28 o
  -7  26   3        6.35       27.94     11.03 o
  -6  26   3       31.02       34.46     13.84 o
  -5  26   3      274.37      269.88     13.69 o
  -4  26   3      171.00      209.07     15.01 o
  -3  26   3      503.78      454.18     14.26 o
  -2  26   3       46.90       35.19      6.39 o
  -1  26   3       15.00       10.41      6.89 o
   0  26   3       25.36       33.67      3.57 o
   1  26   3       96.65       95.17      5.14 o
   2  26   3        5.60        7.94      4.73 o
   3  26   3       50.83       86.19      6.64 o
   4  26   3      344.68      415.06     20.36 o
   5  26   3        6.50       27.92     10.13 o
   6  26   3        2.63       22.36     11.37 o
  -6  27   3       11.82       -2.92     20.95 o
  -5  27   3        1.84       36.13     32.27 o
  -4  27   3      128.27      168.50     14.77 o
  -3  27   3      255.64      267.79     12.87 o
  -2  27   3        2.62       10.39      6.26 o
  -1  27   3        1.89        3.12     11.80 o
   0  27   3        4.36        1.79      3.25 o
   1  27   3        2.97        4.87      3.69 o
   2  27   3      106.43      114.76      5.23 o
   3  27   3     1021.45      929.06     28.72 o
   4  27   3      249.71      253.63      9.37 o
   5  27   3      153.96      148.12      9.30 o
   6  27   3       93.09       77.16     11.95 o
  -6  28   3        1.71       11.84     20.58 o
  -5  28   3        2.29        9.65     12.59 o
  -4  28   3       87.98      111.72     28.06 o
  -3  28   3        6.10       16.33     11.55 o
  -2  28   3      195.27      191.27      7.68 o
  -1  28   3       94.88       79.54      3.53 o
   0  28   3        7.94       13.33      3.48 o
   1  28   3       14.28       13.69      3.69 o
   2  28   3      191.25      192.15      5.78 o
   3  28   3       20.15       68.21      9.80 o
   4  28   3        3.76       27.25      8.34 o
   5  28   3       23.19       40.08      8.71 o
   6  28   3       16.55       23.93     11.90 o
  -6  29   3       12.57       16.03     14.11 o
  -5  29   3       38.16       36.50     13.10 o
  -4  29   3      231.01      230.43     13.25 o
  -3  29   3       10.24       10.86     15.58 o
  -2  29   3       24.40       42.73      9.34 o
  -1  29   3        5.70       18.16      7.61 o
   0  29   3      297.45      283.78      6.23 o
   1  29   3        6.26       12.40      3.81 o
   2  29   3        5.54        8.33      4.98 o
   3  29   3      320.22      269.82      8.99 o
   4  29   3       79.28       97.00      8.59 o
   5  29   3        4.21       15.02      8.50 o
   6  29   3       15.32        2.90     11.37 o
  -6  30   3       30.98       21.84     14.02 o
  -5  30   3      112.56      100.57     13.77 o
  -4  30   3      147.66      147.34     13.08 o
  -3  30   3       61.63       48.62     22.68 o
  -2  30   3        0.28        8.06      7.92 o
  -1  30   3      476.76      431.96     37.95 o
   0  30   3        0.81       10.57      5.10 o
   1  30   3      384.58      374.41      6.46 o
   2  30   3      141.53      143.22      5.69 o
   3  30   3        5.96       14.59      8.05 o
   4  30   3       11.51       19.01      8.30 o
   5  30   3       10.99       16.90      8.97 o
   6  30   3        9.08       12.13     11.80 o
  -6  31   3        5.63       21.21     13.97 o
  -5  31   3        0.02       16.40     14.80 o
  -4  31   3       72.77      105.45     13.25 o
  -3  31   3        2.58       11.71     17.56 o
  -2  31   3        2.72       13.84      6.62 o
  -1  31   3      263.14      273.18     18.11 o
   0  31   3        0.96        4.87      4.90 o
   1  31   3        0.63       18.58      6.00 o
   2  31   3       80.17       90.74      7.29 o
   3  31   3        7.37        7.34      9.40 o
   4  31   3       30.21       21.82      8.44 o
   5  31   3        0.42        8.82     10.46 o
   6  31   3       15.70       17.63     12.56 o
  -6  32   3       19.90       17.88     14.09 o
  -5  32   3       34.89       33.28     13.33 o
  -4  32   3       73.95       81.68     15.33 o
  -3  32   3       10.23       11.19     18.02 o
  -2  32   3      310.89      298.97     19.78 o
  -1  32   3      124.94      138.49     17.73 o
   0  32   3      121.84      144.57      7.66 o
   1  32   3       55.07       51.94      5.46 o
   2  32   3        3.15       13.17      8.78 o
   3  32   3       28.98       22.10      9.38 o
   4  32   3       57.10       54.53      8.92 o
   5  32   3        2.36       17.53      8.85 o
  -6  33   3       14.73       25.94     14.36 o
  -5  33   3        1.40        7.83     13.19 o
  -4  33   3        8.84       13.79     12.77 o
  -3  33   3       17.05       16.67     19.24 o
  -2  33   3      138.40      158.27     18.32 o
  -1  33   3       11.75       31.76     16.27 o
   0  33   3      584.59      634.86      9.95 o
   1  33   3      159.87      138.36      5.80 o
   2  33   3      279.76      279.49      8.13 o
   3  33   3       38.41       46.32     15.91 o
   4  33   3       26.82       26.95      8.92 o
   5  33   3       11.13       17.79      9.24 o
  -5  34   3       43.27       41.42     13.67 o
  -4  34   3       12.26       -0.27     12.57 o
  -3  34   3        7.06       18.25     19.19 o
  -2  34   3       22.18       24.57     17.68 o
  -1  34   3      245.65      266.71     17.78 o
   0  34   3        2.71       43.61     11.52 o
   1  34   3        0.08        6.48      5.23 o
   2  34   3      224.39      245.64      7.99 o
   3  34   3        0.00        8.15     14.95 o
   4  34   3       38.57       50.34     11.86 o
   5  34   3        4.24       11.43      9.70 o
  -5  35   3        1.55       11.73     13.69 o
  -4  35   3       26.32       16.57     13.03 o
  -3  35   3      157.07      140.92     19.78 o
  -2  35   3       28.32       37.26     18.51 o
  -1  35   3      233.46      257.02     18.32 o
   0  35   3      214.75      225.56      8.38 o
   1  35   3       23.72       16.14      5.26 o
   2  35   3       40.39       62.50      8.85 o
   3  35   3       37.03       29.41      9.52 o
   4  35   3       54.22       68.54      9.10 o
   5  35   3       50.27       57.92      9.80 o
  -5  36   3       23.49       26.69     13.86 o
  -4  36   3        7.53       14.87     13.08 o
  -3  36   3        0.02       29.21     18.60 o
  -2  36   3        0.32       27.83     17.88 o
  -1  36   3       86.35       92.65      9.39 o
   0  36   3      293.10      300.12      9.41 o
   1  36   3       20.40       26.95      5.41 o
   2  36   3      793.60      746.71     10.52 o
   3  36   3       12.48        8.51      9.80 o
   4  36   3      143.59      133.28      9.68 o
   5  36   3        0.53       16.84      9.82 o
  -5  37   3       19.32       26.02     14.18 o
  -4  37   3       49.36       32.28     13.66 o
  -3  37   3       18.45       30.01     18.46 o
  -2  37   3      485.59      449.71     20.96 o
  -1  37   3       48.88       75.68     16.76 o
   0  37   3      538.40      499.05     10.50 o
   1  37   3        0.49        7.16     13.35 o
   2  37   3       55.31       70.56     10.14 o
   3  37   3        1.93        3.83     13.53 o
   4  37   3       16.28       37.64     14.89 o
  -5  38   3        3.12       19.18     14.25 o
  -4  38   3        7.03       30.54     13.80 o
  -3  38   3       12.17       24.08     18.32 o
  -2  38   3       47.33       94.96     18.09 o
  -1  38   3       43.78       56.38     17.47 o
   0  38   3        6.31       18.24      7.63 o
   1  38   3      132.01      123.08     11.04 o
   2  38   3      261.77      236.48      8.63 o
   3  38   3       72.87       65.68     10.82 o
   4  38   3      133.63      123.67     10.14 o
  -4  39   3       80.28       80.85     14.35 o
  -3  39   3       18.30       40.32     19.41 o
  -2  39   3        2.51       13.36     17.57 o
  -1  39   3       44.91       58.27     21.67 o
   0  39   3        5.02        5.91      7.67 o
   1  39   3        5.18        5.03     10.47 o
   2  39   3        0.03       11.23      8.81 o
   3  39   3        6.22        0.64     10.56 o
   4  39   3        3.87       18.62     11.97 o
  -4  40   3       19.12       41.95     14.33 o
  -3  40   3        1.63       21.51     20.13 o
  -2  40   3       43.89       60.38     18.02 o
  -1  40   3       70.54       92.30     18.81 o
   0  40   3       51.57       53.98      7.88 o
   1  40   3       48.86       42.87     10.56 o
   2  40   3        3.67       17.78     14.29 o
   3  40   3        2.60       -1.00     16.41 o
   4  40   3        0.89        4.32     12.14 o
  -4  41   3        1.00       20.75     14.46 o
  -3  41   3       23.56       28.86     20.42 o
  -2  41   3       30.45       42.49     18.48 o
  -1  41   3       13.44       32.89     22.20 o
   0  41   3        2.08        2.70     10.74 o
   1  41   3        7.10       11.99     15.01 o
   3  41   3        9.06        1.39     16.59 o
  -3  42   3        0.01       48.13     20.51 o
  -2  42   3        0.05       29.09     19.22 o
  -1  42   3      149.37      144.86     23.21 o
   0  42   3       16.07       13.13     11.08 o
   1  42   3       78.35       61.89     11.19 o
   3  42   3        0.07       11.62     16.33 o
  -3  43   3        6.64       24.77     20.61 o
  -2  43   3       98.69      107.15     20.10 o
  -1  43   3       80.41       92.96     12.10 o
   0  43   3       20.79       17.35     10.90 o
   1  43   3        1.90       28.62     14.66 o
   2  43   3        0.01        9.98     16.11 o
   3  43   3        6.28       15.38     16.38 o
  -3  44   3       15.09       24.66     21.16 o
  -2  44   3        0.03       20.50     19.55 o
  -1  44   3       18.72       28.65     12.03 o
   0  44   3       20.53       11.71     11.41 o
   1  44   3       33.36       19.26     17.00 o
   2  44   3        7.33       18.17     15.65 o
  -2  45   3        7.07       10.81     20.01 o
  -1  45   3        0.02        2.17     18.57 o
   0  45   3        1.98       15.15     11.34 o
   1  45   3       11.47       17.67     14.67 o
   2  45   3        2.33        2.93     15.96 o
  -2  46   3       31.37       34.55     20.92 o
  -1  46   3        8.88        9.16     11.97 o
   0  46   3        8.34       17.45     11.93 o
   1  46   3        2.70       14.34     16.10 o
   0  47   3        0.18       11.57     15.43 o
  -8   0   4        2.21        8.35     19.79 o
  -7   0   4      174.52      170.78     11.19 o
  -6   0   4      920.85      881.04     16.74 o
  -5   0   4      520.11      532.69     23.97 o
  -4   0   4      237.52      225.91     10.18 o
  -3   0   4        0.15        1.93      9.92 o
  -2   0   4     2760.49     2753.18     47.47 o
  -1   0   4    16811.79    16271.49    198.29 o
   0   0   4     2142.07     2217.03     32.24 o
   1   0   4     6224.83     6196.33     31.09 o
   2   0   4      258.74      234.68     33.62 o
   3   0   4        1.68        6.01      6.85 o
   4   0   4        0.58        7.45     11.94 o
   5   0   4      317.10      448.22    116.82 o
   6   0   4      100.85      136.83     31.49 o
   7   0   4       11.05       24.53     11.24 o
  -8   1   4        2.67        3.58      9.67 o
  -7   1   4       33.55      108.35     34.39 o
  -6   1   4       34.97      641.38    173.70 o
  -5   1   4       88.50      419.05    108.80 o
  -4   1   4        0.26       15.39      6.21 o
  -3   1   4        0.96       13.24      5.45 o
  -2   1   4        0.97       14.85      6.68 o
  -1   1   4        4.40      138.91     16.49 o
   0   1   4       35.72       37.18      3.78 o
   1   1   4     6158.60     6116.75     56.20 o
   2   1   4     2437.47     2353.33     54.39 o
   3   1   4      392.27      370.97      9.25 o
   4   1   4       34.36       33.56      8.77 o
   5   1   4      320.16      326.06     10.96 o
   6   1   4       70.36      167.71     39.52 o
   7   1   4        1.23        8.29      8.80 o
  -8   2   4        4.43        9.07     11.33 o
  -7   2   4       35.87       34.58      6.23 o
  -6   2   4       70.59       74.48      5.27 o
  -5   2   4      336.87      340.13      6.35 o
  -4   2   4       13.31        9.27      5.47 o
  -3   2   4     2519.41     2457.98     10.61 o
  -2   2   4      649.03      624.88     15.48 o
  -1   2   4     7457.48     7382.69     53.67 o
   0   2   4        3.93        5.08      4.02 o
   1   2   4     2313.42     2452.25     10.11 o
   2   2   4      382.05      348.92     14.62 o
   3   2   4      674.06      651.76      9.00 o
   4   2   4       15.87       27.23      9.25 o
   5   2   4      141.61      134.33      9.84 o
   6   2   4      157.48      147.14      8.57 o
   7   2   4        0.22        4.18      8.83 o
  -8   3   4        8.35        4.86     11.43 o
  -7   3   4        7.07       17.69      6.20 o
  -6   3   4        7.97       21.28      5.03 o
  -5   3   4       12.33      202.50     68.42 o
  -4   3   4       28.56       33.18      6.14 o
  -3   3   4      169.63      201.77     16.28 o
  -2   3   4      970.39      966.31      7.97 o
  -1   3   4      114.54       94.58     10.91 o
   0   3   4      896.56      880.09      7.84 o
   1   3   4     1989.27     2059.05     13.14 o
   2   3   4     2438.59     2256.23     37.91 o
   3   3   4      192.21      209.91      7.06 o
   4   3   4       26.12       23.88      8.69 o
   5   3   4      168.58      166.11      9.70 o
   6   3   4        2.72       19.20      9.63 o
   7   3   4       12.20       20.98      8.89 o
  -7   4   4       34.12       55.15      9.10 o
  -6   4   4       93.75       78.73      8.04 o
  -5   4   4      276.36      270.40     11.31 o
  -4   4   4       80.65       91.58      5.60 o
  -3   4   4      925.83      973.69     10.24 o
  -2   4   4     4530.09     4373.94     17.49 o
  -1   4   4      212.38      214.78      3.62 o
   0   4   4        4.96        2.74      3.78 o
   1   4   4       86.75       96.99      7.37 o
   2   4   4      709.05      706.26     16.64 o
   3   4   4      374.83      389.87     10.48 o
   4   4   4        9.65       10.83      8.72 o
   5   4   4       50.16       57.07      9.12 o
   6   4   4        3.22       13.99      8.03 o
   7   4   4       23.60       25.16      9.01 o
  -8   5   4        0.35       19.83     19.97 o
  -7   5   4      103.78       91.19      7.88 o
  -6   5   4       17.40       27.71      8.21 o
  -5   5   4       46.37       41.44      5.43 o
  -4   5   4      137.21      143.54      6.54 o
  -3   5   4        5.73       11.16      5.24 o
  -2   5   4     4132.57     3947.13     33.11 o
  -1   5   4       41.49       38.12      3.09 o
   0   5   4       15.33       10.27      3.43 o
   1   5   4      961.99      931.39     11.93 o
   2   5   4     1361.63     1316.83     17.13 o
   3   5   4      790.60      787.57      7.72 o
   4   5   4       71.66       69.61      9.46 o
   5   5   4      116.51      111.59     12.60 o
   6   5   4       37.43       34.78      8.21 o
   7   5   4        0.82       21.34     20.05 o
  -8   6   4       41.67       34.77     20.17 o
  -7   6   4        6.58       54.34     39.09 o
  -6   6   4      142.74      129.18      7.61 o
  -5   6   4       77.80       79.68      5.42 o
  -4   6   4        2.35        9.27      8.63 o
  -3   6   4      249.06      228.94      6.35 o
  -2   6   4       33.18       54.83      5.52 o
  -1   6   4      770.81      740.92     11.21 o
   0   6   4      196.15      174.37      3.94 o
   1   6   4      452.55      431.85      6.79 o
   2   6   4      385.90      370.92      8.02 o
   3   6   4        5.84       20.88      6.05 o
   4   6   4        5.07        8.70      9.13 o
   5   6   4       21.87       38.49      7.56 o
   6   6   4        5.41       15.39      9.88 o
   7   6   4       95.61       80.79      9.46 o
  -8   7   4       20.67       20.90     15.96 o
  -7   7   4       56.30       68.44     11.02 o
  -6   7   4       13.04       11.00      8.76 o
  -5   7   4        0.31       -0.67      6.03 o
  -4   7   4      622.31      643.46      8.57 o
  -3   7   4       37.55       35.45      5.67 o
  -2   7   4      289.11      278.65      9.18 o
  -1   7   4       15.84       22.09      3.49 o
   0   7   4      793.97      729.75      4.95 o
   1   7   4       57.62       57.91      3.65 o
   2   7   4       42.16       47.31      5.01 o
   3   7   4        0.17        3.42      6.40 o
   4   7   4      203.02      224.19     18.02 o
   5   7   4        1.21       25.05      9.75 o
   6   7   4      195.36      178.40     11.58 o
   7   7   4       27.36      105.40     18.04 o
  -7   8   4       43.05       54.41     18.36 o
  -6   8   4        4.26        5.38      8.16 o
  -5   8   4        6.38        4.29      6.06 o
  -4   8   4      175.00      188.92      5.77 o
  -3   8   4       42.63       50.43      5.66 o
  -2   8   4     1931.12     1916.98     23.85 o
  -1   8   4        0.52        0.58      3.53 o
   0   8   4      306.79      285.72     10.44 o
   1   8   4        4.55        1.52      3.06 o
   2   8   4      599.62      625.06     10.27 o
   3   8   4        9.68        9.62      5.25 o
   4   8   4      753.46      748.01     12.59 o
   5   8   4       52.69       49.36      8.93 o
   6   8   4       36.85       81.30     31.40 o
   7   8   4       61.54       86.05     17.72 o
  -7   9   4       17.38       37.99     11.38 o
  -6   9   4       22.64       13.60      7.69 o
  -5   9   4      147.03      144.74      8.44 o
  -4   9   4      853.25      840.26      7.06 o
  -3   9   4       82.48       82.69      5.68 o
  -2   9   4        1.52       13.78      5.06 o
  -1   9   4       26.57       22.26      3.72 o
   0   9   4      709.74      674.91      7.62 o
   1   9   4      604.11      565.17      7.17 o
   2   9   4       53.27       64.42      5.01 o
   3   9   4        6.62       15.26      5.42 o
   4   9   4      159.54      181.70     28.41 o
   5   9   4        2.04       13.73     10.81 o
   6   9   4        5.11       18.18     20.40 o
   7   9   4       39.09      112.02     18.51 o
  -7  10   4        0.13       49.50     35.83 o
  -6  10   4       15.43       14.90      9.58 o
  -5  10   4        0.25       13.71      9.12 o
  -4  10   4        0.01       15.48      6.32 o
  -3  10   4       15.70       17.45      6.49 o
  -2  10   4       70.96       71.22      5.21 o
  -1  10   4       78.92       80.47      4.84 o
   0  10   4        0.28        5.02      5.92 o
   1  10   4      365.78      357.52      7.34 o
   2  10   4      113.43      116.89      4.99 o
   3  10   4      288.13      272.35      6.27 o
   4  10   4      560.67      539.47     14.81 o
   5  10   4       29.22       19.92      7.13 o
   6  10   4       13.58       14.70     13.87 o
   7  10   4       48.24       86.40     17.92 o
  -7  11   4      116.12      128.58     18.21 o
  -6  11   4       53.34       39.66      7.52 o
  -5  11   4       69.05      100.48     31.22 o
  -4  11   4      224.97      220.39      5.22 o
  -3  11   4        1.26        4.48      7.12 o
  -2  11   4      127.95      131.16      5.59 o
  -1  11   4       33.04       30.27      4.74 o
   0  11   4      204.63      201.76      9.64 o
   1  11   4       86.37       90.97      4.52 o
   2  11   4      186.53      195.50      5.18 o
   3  11   4       84.12       91.96      5.50 o
   4  11   4       67.12       81.94     11.94 o
   5  11   4        0.00       13.73      9.25 o
   6  11   4       19.33       22.71      7.90 o
   7  11   4       54.87       88.58     17.91 o
  -7  12   4       70.98      187.52     77.52 o
  -6  12   4       48.67       59.22     15.96 o
  -5  12   4      149.81      189.30     32.35 o
  -4  12   4       24.84       34.12      6.85 o
  -3  12   4      323.67      313.89      7.89 o
  -2  12   4      561.16      520.48      7.37 o
  -1  12   4      119.48      127.97      5.23 o
   0  12   4       68.48       85.80     17.80 o
   1  12   4       24.84       35.75      4.93 o
   2  12   4      202.28      195.42      7.88 o
   3  12   4      124.10      124.27      6.83 o
   4  12   4      127.05      127.39      8.65 o
   5  12   4      272.60      259.82      8.21 o
   6  12   4       11.29        5.39      9.12 o
   7  12   4       17.13       53.86     23.27 o
  -7  13   4      167.20      196.34     12.71 o
  -6  13   4       52.27      103.71     16.88 o
  -5  13   4      727.08      761.80     21.83 o
  -4  13   4        4.75        4.07      6.99 o
  -3  13   4      309.04      301.66     12.85 o
  -2  13   4       89.72       96.73      3.78 o
  -1  13   4     1098.14     1127.33      7.75 o
   0  13   4     1581.59     1530.13     13.52 o
   1  13   4       15.96       16.84      4.82 o
   2  13   4        1.25        5.72      3.42 o
   3  13   4       77.00       76.45      6.66 o
   4  13   4      408.88      409.84     11.80 o
   5  13   4      145.11      153.92      9.32 o
   6  13   4       63.63       56.05     12.09 o
   7  13   4       49.62       54.82     13.08 o
  -7  14   4       39.80      106.13     44.99 o
  -6  14   4      134.86      131.73     16.75 o
  -5  14   4      137.04      421.86    239.86 o
  -3  14   4       46.93       51.05      6.38 o
  -2  14   4       97.49       94.36      3.63 o
  -1  14   4     1042.21     1102.26     17.18 o
   0  14   4       14.03       26.40      8.04 o
   1  14   4     1121.03     1108.63      8.77 o
   2  14   4        0.52        4.91      3.43 o
   3  14   4       13.30       10.10      6.37 o
   4  14   4      456.64      451.32      7.69 o
   5  14   4      340.63      309.26     10.15 o
   6  14   4        8.85       13.31     13.40 o
   7  14   4        4.26       79.90     62.24 o
  -7  15   4       14.98       61.46     40.15 o
  -6  15   4       36.16       90.54     16.61 o
  -5  15   4     1413.06     1299.35     28.55 o
  -4  15   4       75.25       66.25      7.53 o
  -3  15   4        0.65        5.33      5.61 o
  -2  15   4      115.44       90.79      7.11 o
  -1  15   4     1306.75     1335.12     20.35 o
   0  15   4       17.89       25.00     10.39 o
   1  15   4      266.32      295.44      7.24 o
   2  15   4      280.90      253.41      4.23 o
   3  15   4        1.31       20.55      6.57 o
   4  15   4        3.20       18.86      6.06 o
   5  15   4       71.90      108.23     29.68 o
   6  15   4        5.92       -0.88     14.76 o
   7  15   4      120.14      126.77     12.58 o
  -7  16   4      156.25      129.30     12.51 o
  -6  16   4       49.46       89.19     17.04 o
  -5  16   4        3.72      516.32    307.52 o
  -4  16   4       96.79       96.63     12.69 o
  -3  16   4       84.93       89.20      5.92 o
  -2  16   4       34.77       37.30      4.00 o
  -1  16   4       43.38       62.77     16.37 o
   0  16   4      988.73      984.59     16.81 o
   1  16   4        0.53       11.82      5.83 o
   2  16   4       22.11       28.65      3.71 o
   3  16   4      697.78      690.39      9.48 o
   4  16   4      115.46      116.05      6.39 o
   5  16   4      230.83      235.69     12.24 o
   6  16   4       10.59       14.05     10.45 o
   7  16   4       30.61      173.84     76.71 o
  -7  17   4       27.76       36.04     12.61 o
  -6  17   4      104.65      133.90     17.66 o
  -5  17   4      145.30      155.68     16.09 o
  -4  17   4       25.10       39.23     15.08 o
  -3  17   4       14.15       17.26      5.86 o
  -2  17   4      494.46      490.24     10.71 o
  -1  17   4      157.11      144.80      6.96 o
   0  17   4        2.00       11.86      5.69 o
   1  17   4       39.08       30.97      5.88 o
   2  17   4      149.54      142.66      4.50 o
   3  17   4        7.80       29.69      6.50 o
   4  17   4       36.86       48.23      6.19 o
   5  17   4        0.69       12.37      8.17 o
   6  17   4       47.16       35.13     10.61 o
  -7  18   4      100.26      138.29     15.48 o
  -6  18   4        4.98       49.82     16.88 o
  -5  18   4       20.14       55.74     15.72 o
  -4  18   4      124.25      149.98     20.70 o
  -3  18   4      331.97      331.91      8.42 o
  -2  18   4       30.89       38.98      4.18 o
  -1  18   4       36.49       25.69     11.45 o
   0  18   4      233.94      250.74      7.80 o
   1  18   4      140.88      145.63      6.42 o
   2  18   4      373.63      362.79      6.40 o
   3  18   4      288.28      281.06      6.52 o
   4  18   4      112.55      107.97      6.57 o
   5  18   4       79.97       82.37      9.95 o
   6  18   4        7.83       42.87     19.48 o
  -7  19   4       69.53       69.88     18.72 o
  -6  19   4        0.55        0.79     16.55 o
  -5  19   4       53.22      119.97     16.28 o
  -4  19   4      425.12      444.80     21.02 o
  -3  19   4      114.43      116.92      7.46 o
  -2  19   4      217.41      228.68     16.57 o
  -1  19   4      154.64      187.07     11.91 o
   0  19   4       64.56       76.40      6.38 o
   1  19   4       45.49       49.27      5.65 o
   2  19   4      189.01      207.47      5.29 o
   3  19   4      121.17      138.34      5.96 o
   4  19   4       10.86       13.52      6.07 o
   5  19   4       41.33       48.05      9.83 o
   6  19   4       77.25       91.04     11.15 o
  -7  20   4        1.41       34.31     12.10 o
  -6  20   4       12.27       16.85     12.83 o
  -5  20   4      322.97      327.37     17.72 o
  -4  20   4      263.34      334.71     85.93 o
  -3  20   4       82.73       63.42     13.30 o
  -2  20   4      311.42      302.30      9.05 o
  -1  20   4      481.73      457.18     13.38 o
   0  20   4      203.31      206.61      7.07 o
   1  20   4      276.56      276.28      5.34 o
   2  20   4      519.46      488.76      6.25 o
   3  20   4      195.23      208.94      5.62 o
   4  20   4       14.45       25.57      6.12 o
   5  20   4        8.05       14.78      9.81 o
   6  20   4       27.19       62.54     26.69 o
  -7  21   4        3.27       19.34     12.45 o
  -6  21   4        0.99        6.39     16.94 o
  -5  21   4      103.06      214.64     83.41 o
  -4  21   4      569.70      570.46     13.60 o
  -3  21   4        3.80       28.10     13.54 o
  -2  21   4       39.79       41.41     16.56 o
  -1  21   4        0.50       17.39     10.28 o
   0  21   4       37.97       36.21      5.66 o
   1  21   4        9.20       18.05      4.55 o
   2  21   4      100.65       99.01      5.42 o
   3  21   4       48.35       87.02      8.10 o
   4  21   4      232.19      228.22      7.18 o
   5  21   4        2.65       14.01      9.71 o
   6  21   4       44.24       69.27     18.87 o
  -7  22   4        3.83       16.48     12.09 o
  -6  22   4        2.79       14.96     17.45 o
  -5  22   4      260.90      243.93     13.65 o
  -4  22   4      107.88      254.86     16.60 o
  -3  22   4      777.26      727.28     17.68 o
  -2  22   4       69.82       70.10      8.34 o
  -1  22   4        2.11        3.98     10.12 o
   0  22   4      116.09      115.23      6.20 o
   1  22   4      194.43      185.42      5.13 o
   2  22   4       18.66       18.45      5.24 o
   3  22   4      521.57      561.56      7.81 o
   4  22   4       39.29       53.19      6.48 o
   5  22   4       68.72       77.66     10.38 o
   6  22   4       91.53      110.33     12.11 o
  -6  23   4       33.31       49.84     13.87 o
  -5  23   4        7.67       29.81     12.31 o
  -4  23   4      614.96      631.33     32.35 o
  -3  23   4       99.47      146.56     24.13 o
  -2  23   4      142.43      137.30     10.11 o
  -1  23   4       18.17       16.24      8.83 o
   0  23   4      152.78      162.27      7.00 o
   1  23   4      115.95      117.25      4.92 o
   2  23   4      211.05      215.04      9.55 o
   3  23   4      306.28      293.98      6.87 o
   4  23   4       91.83       97.33      8.42 o
   5  23   4        3.73       15.91      9.96 o
   6  23   4        3.00       41.29     17.27 o
  -6  24   4      136.46      136.75     14.37 o
  -5  24   4        5.05        8.75     12.08 o
  -4  24   4      294.76      383.19     39.90 o
  -3  24   4       84.03       86.67     18.38 o
  -2  24   4      311.31      298.96     11.57 o
  -1  24   4       16.35        8.69      6.49 o
   0  24   4       24.77       28.04      5.88 o
   1  24   4       22.69       31.97      4.65 o
   2  24   4       61.22       91.42      5.72 o
   3  24   4       15.41       53.44      6.12 o
   4  24   4       16.64       34.44      8.09 o
   5  24   4       33.32       32.77     10.38 o
   6  24   4       43.11       50.32     11.91 o
  -6  25   4       21.43       45.26     19.31 o
  -5  25   4        0.44       32.75     16.04 o
  -4  25   4      205.57      230.40     13.98 o
  -3  25   4      124.10      132.55     12.02 o
  -2  25   4       32.23       30.39     15.05 o
  -1  25   4       93.45       80.47     11.03 o
   0  25   4       18.05       20.09      5.92 o
   1  25   4       51.59       51.80      4.79 o
   2  25   4      560.43      568.64      7.37 o
   3  25   4      368.99      371.70     11.60 o
   4  25   4       67.42       77.92      9.98 o
   5  25   4        3.36        7.17      8.73 o
   6  25   4       17.95       18.28     11.67 o
  -6  26   4       47.84       31.08     13.86 o
  -5  26   4        8.78       19.34     16.17 o
  -4  26   4        5.98       17.96     14.19 o
  -3  26   4      189.63      172.51     12.57 o
  -2  26   4        0.03        3.51      9.03 o
  -1  26   4        6.17       14.18     11.03 o
   0  26   4        4.66        1.44      5.81 o
   1  26   4       11.61       14.51      4.75 o
   2  26   4       59.22       97.73      5.65 o
   3  26   4       73.97      109.31      8.14 o
   4  26   4        0.00       10.22      9.96 o
   5  26   4        3.45       10.56      8.76 o
   6  26   4       12.33       -1.27     11.86 o
  -6  27   4       12.92       19.08     13.86 o
  -5  27   4        7.14       13.39     12.77 o
  -4  27   4       88.31       74.47     12.04 o
  -3  27   4        6.66       -1.60     11.43 o
  -2  27   4       73.88       92.88     10.34 o
  -1  27   4      107.35       94.91      9.40 o
   0  27   4        4.44        9.94      5.93 o
   1  27   4       59.75       56.23      4.92 o
   2  27   4      157.53      168.82      6.57 o
   3  27   4       39.57       35.88      7.61 o
   4  27   4        9.54       19.67     13.27 o
   5  27   4        0.11       10.82      8.89 o
  -6  28   4        6.31       -2.40     22.49 o
  -5  28   4        0.14        9.11     12.68 o
  -4  28   4        0.01        2.37     12.15 o
  -3  28   4       56.45       54.88     15.41 o
  -2  28   4      213.88      196.59     11.21 o
  -1  28   4      122.36      135.24      7.70 o
   0  28   4      186.76      190.08      6.88 o
   1  28   4       49.75       56.80      5.03 o
   2  28   4       74.74      103.82      5.73 o
   3  28   4        5.17        5.98     10.35 o
   4  28   4        0.00        2.50     10.28 o
   5  28   4        1.38        8.67      9.16 o
  -5  29   4       10.80       11.96     12.77 o
  -4  29   4       43.19       28.61     12.72 o
  -3  29   4      151.16      124.36     12.68 o
  -2  29   4        0.90       11.34     10.11 o
  -1  29   4      507.63      503.80      9.34 o
   0  29   4       35.21       45.41      6.21 o
   1  29   4      493.66      487.32      6.50 o
   2  29   4      520.78      523.33     11.51 o
   3  29   4       29.45       22.44      7.67 o
   4  29   4       79.57       65.01      8.74 o
   5  29   4       17.76       20.77      9.02 o
  -6  30   4        0.02        9.52     14.81 o
  -5  30   4       48.35       41.47     13.68 o
  -4  30   4        1.48       14.83     12.52 o
  -3  30   4        9.54       23.60     11.79 o
  -2  30   4      115.88      122.92     10.76 o
  -1  30   4      427.95      409.27      8.95 o
   0  30   4       53.06       78.53      6.74 o
   1  30   4       94.45      156.20      6.26 o
   2  30   4       12.14       56.57     11.49 o
   3  30   4       16.65       20.71      8.12 o
   4  30   4       55.05       61.47      9.01 o
   5  30   4       50.62       44.21      9.56 o
  -5  31   4       22.63       26.15     13.95 o
  -4  31   4       36.85       41.64     12.89 o
  -3  31   4      159.39      151.19     13.14 o
  -2  31   4       34.33       60.53     10.56 o
  -1  31   4       47.62       80.94      7.51 o
   0  31   4      476.86      500.40      8.30 o
   1  31   4      507.98      508.89      7.22 o
   2  31   4      313.50      305.30     15.31 o
   3  31   4       17.19       18.07      7.69 o
   4  31   4       42.36       34.44      8.89 o
   5  31   4       31.55       32.93      9.84 o
  -5  32   4       80.35       78.23     14.42 o
  -4  32   4       51.33       40.59     13.03 o
  -3  32   4       94.79       86.87     12.92 o
  -2  32   4      291.59      282.41     12.10 o
  -1  32   4      440.47      428.68     12.37 o
   0  32   4      525.88      524.59     13.70 o
   1  32   4      236.20      253.17      9.07 o
   2  32   4       16.18       42.47     14.55 o
   3  32   4        7.90        7.25      8.03 o
   4  32   4        6.15       12.47     10.26 o
   5  32   4        2.23        8.43      9.44 o
  -5  33   4       28.07       37.75     14.32 o
  -4  33   4       40.01       61.99     13.66 o
  -3  33   4       14.40       13.38     12.61 o
  -2  33   4      276.80      279.51     17.93 o
  -1  33   4       20.95       42.37      7.33 o
   0  33   4       24.40       45.15      6.59 o
   1  33   4      224.32      259.15      9.28 o
   2  33   4      326.42      312.09     14.05 o
   3  33   4       17.32       18.69      8.16 o
   4  33   4       17.44        8.67      9.12 o
  -5  34   4       10.43       20.11     13.98 o
  -4  34   4       22.63       38.47     13.89 o
  -3  34   4        5.60       26.44     16.82 o
  -2  34   4       13.88       26.63     12.25 o
  -1  34   4        1.85        8.41      9.90 o
   0  34   4       19.60       37.91      6.66 o
   1  34   4       39.01       56.98      6.35 o
   2  34   4        0.08       16.90      8.53 o
   3  34   4      106.11      111.07      8.71 o
   4  34   4        9.02        3.32      9.17 o
  -5  35   4        1.95        9.43     14.41 o
  -4  35   4      273.93      298.04     15.60 o
  -3  35   4      243.51      254.91     14.57 o
  -2  35   4      246.25      254.46     12.48 o
  -1  35   4       17.42       25.79      7.46 o
   0  35   4      427.72      455.72     12.49 o
   1  35   4      183.34      214.48      7.58 o
   2  35   4        7.37       12.07     14.49 o
   3  35   4      211.00      195.48      9.36 o
   4  35   4       19.69       26.25      9.46 o
  -4  36   4      146.66      170.60     14.70 o
  -3  36   4      254.28      241.48     22.13 o
  -2  36   4      222.07      229.49     12.60 o
  -1  36   4      296.74      283.61     12.01 o
   0  36   4     1037.76      956.81     10.26 o
   1  36   4      141.89      152.55      9.22 o
   2  36   4       82.47       73.15     15.91 o
   3  36   4        3.17       23.64      8.67 o
   4  36   4        2.06       20.58      9.37 o
  -4  37   4       34.65       53.58     14.19 o
  -3  37   4      153.12      160.86     14.40 o
  -2  37   4       95.53      113.69     12.01 o
  -1  37   4        2.91       19.65     14.08 o
   0  37   4       10.64       66.82      8.92 o
   1  37   4       97.73      109.07      8.59 o
   2  37   4      152.46      115.84     16.95 o
   3  37   4      104.28      103.08      9.13 o
   4  37   4       35.33       52.82     10.03 o
  -4  38   4       11.46       21.55     14.31 o
  -3  38   4      183.78      195.73     14.51 o
  -2  38   4        5.35       12.58     11.76 o
  -1  38   4        1.75       34.61     17.90 o
   0  38   4        0.93       18.63      8.35 o
   1  38   4        1.83       15.64      8.11 o
   2  38   4       11.53       11.05     15.63 o
   3  38   4        0.32       17.91     17.76 o
  -4  39   4       51.96       55.42     14.87 o
  -3  39   4       45.34       54.64     14.13 o
  -2  39   4       45.79       42.82     11.94 o
  -1  39   4       44.42       38.90      9.03 o
   0  39   4       85.40       79.64      7.75 o
   1  39   4       25.69       27.41      8.48 o
   2  39   4        0.17       16.64     14.94 o
   3  39   4      159.97      149.90     14.25 o
  -3  40   4      186.78      176.15     15.06 o
  -2  40   4      108.47      109.27     13.36 o
  -1  40   4       13.67       18.65      8.83 o
   0  40   4       14.35       24.12      8.45 o
   1  40   4       51.29       55.86      8.79 o
   2  40   4        7.46       19.26     15.25 o
   3  40   4        9.63        8.64     12.67 o
  -3  41   4       18.09       32.39     14.62 o
  -2  41   4       45.67       58.52     17.10 o
  -1  41   4        1.78        7.97     13.08 o
   0  41   4        0.60       25.32     16.51 o
   1  41   4       12.07       14.53      8.44 o
   2  41   4       81.48       63.24     16.81 o
  -2  42   4        7.77       32.00     18.30 o
  -1  42   4       30.82       32.90      9.27 o
   0  42   4        0.11       12.37     17.28 o
   1  42   4        5.02       24.31     10.68 o
   2  42   4        0.27        7.74     17.13 o
  -2  43   4        2.45       21.19     11.99 o
  -1  43   4        8.11        7.94      9.01 o
   0  43   4       21.12       27.13     11.87 o
   1  43   4      101.20       92.83     11.11 o
  -1  44   4        0.79        7.66     12.32 o
   0  44   4       53.09       53.88     12.71 o
  -7   1   5       25.50       34.37      8.93 o
  -6   1   5       14.41       15.31      6.92 o
  -5   1   5       14.34       11.60      7.15 o
  -4   1   5       94.99      114.20     15.53 o
  -3   1   5       65.42       74.37      6.33 o
  -2   1   5       17.75       17.98      6.85 o
  -1   1   5       62.94       56.77      5.45 o
   0   1   5        0.08        3.91      4.49 o
   1   1   5       53.21       49.34      4.02 o
   2   1   5       18.85       15.59      6.43 o
   3   1   5       88.04       74.36      9.46 o
   4   1   5        1.84        3.51     13.32 o
   5   1   5       51.75       45.18     10.68 o
   6   1   5        2.00       15.56     15.03 o
  -7   2   5       88.43       72.10      8.69 o
  -6   2   5       17.02       78.54     27.13 o
  -5   2   5       82.00       73.30      6.56 o
  -4   2   5      146.21      151.56      7.27 o
  -3   2   5      265.75      246.47     11.70 o
  -2   2   5      332.27      343.53      9.47 o
  -1   2   5       66.49       57.88      5.64 o
   0   2   5       37.59       39.24      4.36 o
   1   2   5       11.87       18.36      4.79 o
   2   2   5       78.98       88.65      7.77 o
   3   2   5       35.07       22.25      9.76 o
   4   2   5       64.82       64.02      9.69 o
   5   2   5        6.91       11.59     10.25 o
   6   2   5       33.50       36.46     12.46 o
  -7   3   5        8.46       26.39      8.33 o
  -6   3   5      175.78      140.23      8.30 o
  -5   3   5        0.11       12.01     15.92 o
  -4   3   5        5.13        4.81      7.67 o
  -3   3   5      227.04      224.10      7.05 o
  -2   3   5      109.65      143.30      5.91 o
  -1   3   5        0.25        1.50      6.68 o
   0   3   5        4.47        8.78      5.97 o
   1   3   5      208.05      200.03      4.86 o
   2   3   5       15.07       15.24      6.59 o
   3   3   5      136.40      138.15     10.58 o
   4   3   5       11.44       14.98      9.29 o
   5   3   5       12.58       11.11     10.10 o
   6   3   5       18.03       18.25     11.04 o
  -7   4   5        4.79        7.34     12.35 o
  -6   4   5        5.43       11.48      8.49 o
  -5   4   5       16.53       15.90      7.11 o
  -4   4   5        0.68       16.32     12.26 o
  -3   4   5      118.08      132.35      6.74 o
  -2   4   5      440.52      443.67      8.65 o
  -1   4   5       46.26       34.85      6.19 o
   0   4   5      619.41      637.67      8.12 o
   1   4   5       91.27       87.18      4.83 o
   2   4   5      517.06      509.58      7.36 o
   3   4   5      155.32      153.68      6.68 o
   4   4   5       98.42       92.66      9.56 o
   5   4   5       22.38       28.93     11.49 o
   6   4   5       11.57       -0.75     15.01 o
  -7   5   5        0.98        1.01      8.94 o
  -6   5   5       67.75       58.42      7.91 o
  -5   5   5       16.74       15.61      7.10 o
  -4   5   5       52.45       54.28      6.79 o
  -3   5   5      136.48      143.37      6.71 o
  -2   5   5       55.03       54.74      5.01 o
  -1   5   5        6.01        6.26      2.29 o
   0   5   5       48.33       54.03      3.73 o
   1   5   5      135.98      138.79      4.85 o
   2   5   5      271.81      258.93      7.16 o
   3   5   5      109.07      140.00      6.19 o
   4   5   5       63.37       57.80      9.37 o
   5   5   5      118.91      127.18     16.05 o
   6   5   5       18.98       21.74     10.94 o
  -7   6   5        3.93       13.02     11.39 o
  -6   6   5       16.40       16.59      8.68 o
  -5   6   5        0.63        7.03      9.20 o
  -4   6   5      117.78      124.94      7.13 o
  -3   6   5       45.97       58.64      6.35 o
  -2   6   5       13.86       12.86      4.70 o
  -1   6   5      159.70      159.72      3.32 o
   0   6   5        2.19        5.01      3.70 o
   1   6   5      161.57      178.62      6.00 o
   2   6   5      178.69      170.29      4.28 o
   3   6   5      680.49      665.16      7.65 o
   4   6   5       10.11       15.25      9.39 o
   5   6   5        6.63        8.46     11.32 o
  -7   7   5       30.95       29.86     11.59 o
  -6   7   5       33.01       42.94      8.81 o
  -5   7   5       13.94       15.80      6.86 o
  -4   7   5        7.00       28.11      7.71 o
  -3   7   5        2.11       17.98      6.22 o
  -2   7   5        8.44        6.19      4.70 o
  -1   7   5       42.80       40.38      3.54 o
   0   7   5        0.48        3.33      3.51 o
   1   7   5        3.89        6.74      5.02 o
   2   7   5        0.12        3.07      4.22 o
   3   7   5      222.90      251.73      6.44 o
   4   7   5      170.32      157.06     10.26 o
   5   7   5        0.11        9.90      9.90 o
   6   7   5        9.45       15.96     10.30 o
  -7   8   5       37.29       57.50     13.19 o
  -6   8   5       65.87       64.92      8.41 o
  -5   8   5        4.30       16.05      7.68 o
  -4   8   5      512.72      502.70      8.70 o
  -3   8   5      339.67      325.77     12.05 o
  -2   8   5       18.87       20.92      4.90 o
  -1   8   5      159.34      147.00      4.64 o
   0   8   5        2.19        3.94      1.86 o
   1   8   5        0.01        2.93      2.33 o
   2   8   5       20.96       25.83      4.07 o
   3   8   5        1.71       10.43      5.70 o
   4   8   5       70.48       76.46     10.22 o
   5   8   5      173.18      159.01     11.29 o
   6   8   5       26.49       18.43     10.87 o
  -7   9   5       75.01       84.85     13.93 o
  -6   9   5       64.63       71.77      9.88 o
  -5   9   5      361.33      334.85     10.17 o
  -4   9   5       34.05       67.09     11.87 o
  -3   9   5      239.48      242.72     14.00 o
  -2   9   5        0.58        2.19      4.79 o
  -1   9   5        2.15        1.76      2.89 o
   0   9   5        7.44        7.59      2.02 o
   1   9   5      193.27      182.00      3.63 o
   2   9   5        0.51        2.23      4.25 o
   3   9   5       72.71       81.51      5.77 o
   4   9   5        5.70       12.79      9.50 o
   5   9   5       67.25       86.76     10.56 o
   6   9   5       29.87       31.18     10.73 o
  -7  10   5       29.09       25.56     10.68 o
  -6  10   5      138.15      127.18      9.25 o
  -5  10   5      237.20      265.04     16.14 o
  -4  10   5      524.10      506.01      8.91 o
  -3  10   5       77.73       69.30      6.65 o
  -2  10   5       16.02       15.94      4.99 o
  -1  10   5        6.65       14.76      3.63 o
   0  10   5       42.85       47.88      4.38 o
   1  10   5        8.28       14.41      4.45 o
   2  10   5       69.24       66.25      4.63 o
   3  10   5      110.71      114.29      5.85 o
   4  10   5      391.98      361.14     15.25 o
   5  10   5      260.96      236.27     23.32 o
   6  10   5       12.21       13.14     10.19 o
  -7  11   5       10.15       19.70      9.10 o
  -6  11   5        1.37       49.28     32.35 o
  -5  11   5      461.01      446.06      9.99 o
  -4  11   5       57.72       69.48     14.86 o
  -3  11   5       62.24       66.38      6.36 o
  -2  11   5      146.36      129.19      5.55 o
  -1  11   5      452.22      439.11      9.55 o
   0  11   5      210.71      227.15      7.31 o
   1  11   5      401.65      391.85      9.16 o
   2  11   5        0.91        1.67      5.98 o
   3  11   5        1.62        4.31      5.62 o
   4  11   5       73.13       97.08      9.86 o
   5  11   5        7.99       30.08     10.31 o
   6  11   5        4.51        7.14     10.64 o
  -7  12   5        1.27       14.49      9.97 o
  -6  12   5       10.84       10.40     10.46 o
  -5  12   5      126.44      148.02      8.71 o
  -4  12   5       50.42       53.18     10.96 o
  -3  12   5       21.97       20.51      6.43 o
  -2  12   5       59.05       66.85      5.38 o
  -1  12   5      321.02      352.94      9.50 o
   0  12   5      755.92      727.82      9.17 o
   1  12   5       24.46       29.00      4.22 o
   2  12   5        1.05        2.96      5.00 o
   3  12   5       56.34       57.24      5.81 o
   4  12   5      129.60      133.70     10.42 o
   5  12   5      165.17      144.98     10.75 o
   6  12   5        3.21       16.62     15.28 o
  -7  13   5       25.08       38.87      9.28 o
  -6  13   5        0.07       11.13      9.84 o
  -5  13   5       63.06       76.28      9.07 o
  -4  13   5      365.10      366.63     15.21 o
  -3  13   5       43.12       41.58      6.68 o
  -2  13   5      182.10      177.67      5.69 o
  -1  13   5      248.01      262.60      6.41 o
   0  13   5       56.18       69.81      6.29 o
   1  13   5       53.16       48.65      4.60 o
   2  13   5       45.47       39.01      4.77 o
   3  13   5       29.77       19.79      5.01 o
   4  13   5       36.03       43.79      7.71 o
   5  13   5       26.18       30.75     10.01 o
   6  13   5       20.23       36.99     17.68 o
  -7  14   5        0.16       22.23      9.83 o
  -6  14   5       22.83       32.43     13.74 o
  -5  14   5      100.61       89.84      7.43 o
  -4  14   5      193.78      207.48     11.08 o
  -3  14   5       16.04       23.54      6.36 o
  -2  14   5      133.89      145.76      7.00 o
  -1  14   5        0.86       10.61      4.82 o
   0  14   5      158.38      149.00      6.75 o
   1  14   5      233.47      222.00      5.22 o
   2  14   5      102.51      101.80      5.08 o
   3  14   5        8.75       14.84      7.44 o
   4  14   5       34.63       51.45      8.15 o
   5  14   5       65.05       64.14     10.39 o
   6  14   5        0.00        4.45     15.92 o
  -7  15   5       37.66       60.36      9.73 o
  -6  15   5       80.41       91.20     26.83 o
  -5  15   5        2.13        2.79      8.00 o
  -4  15   5      118.50      129.71     18.09 o
  -3  15   5      290.12      288.78      9.26 o
  -2  15   5      247.40      264.02      8.49 o
  -1  15   5      133.67      123.10      6.11 o
   0  15   5      787.06      829.02     11.93 o
   1  15   5      134.76      140.78      5.44 o
   2  15   5       26.95       26.30      4.99 o
   3  15   5       62.39       53.01      7.86 o
   4  15   5      252.60      237.29      9.00 o
   5  15   5       92.71      100.38     15.55 o
   6  15   5        5.40       24.22     18.17 o
  -6  16   5       66.82       89.49     20.32 o
  -5  16   5      259.16      258.74     11.81 o
  -4  16   5      366.73      382.26     15.12 o
  -3  16   5      136.70      156.91     10.21 o
  -2  16   5      194.73      181.99      5.93 o
  -1  16   5       38.78       33.67      6.11 o
   0  16   5       40.39       54.66      9.04 o
   1  16   5      138.81      142.66      5.69 o
   2  16   5       19.42       21.33      4.92 o
   3  16   5       16.09       18.30      7.17 o
   4  16   5        7.68        8.43      7.92 o
   5  16   5        0.00       14.62     10.01 o
   6  16   5       49.31       50.18     16.00 o
  -6  17   5       71.64       85.67     12.44 o
  -5  17   5        2.27       81.82     58.40 o
  -4  17   5      238.34      244.50     11.38 o
  -3  17   5      271.48      281.54      7.81 o
  -2  17   5      176.38      169.48      7.53 o
  -1  17   5       18.06       19.09      7.94 o
   0  17   5        2.67        4.64      6.53 o
   1  17   5      721.90      677.10      9.84 o
   2  17   5       90.08       89.21      5.23 o
   3  17   5      118.28      122.02      6.66 o
   4  17   5       28.70       45.83      7.94 o
   5  17   5       23.62       19.30     11.13 o
   6  17   5       15.46       25.63     18.63 o
  -6  18   5       60.07       66.06     10.84 o
  -5  18   5       40.85       29.01     10.52 o
  -4  18   5      732.31      700.98      9.86 o
  -3  18   5      417.10      410.25      9.40 o
  -2  18   5        4.25        9.42      6.43 o
  -1  18   5        4.23       19.45      7.43 o
   0  18   5       58.14       52.55      6.55 o
   1  18   5       93.64       89.98      7.82 o
   2  18   5       31.50       19.19      5.56 o
   3  18   5       83.32      105.91      7.67 o
   4  18   5       40.46       45.96      8.16 o
   5  18   5       16.29       30.99     16.35 o
   6  18   5       10.47       38.73     16.34 o
  -6  19   5       26.37       37.21     11.42 o
  -5  19   5        2.86       -2.26     12.27 o
  -4  19   5      123.00      164.80     23.18 o
  -3  19   5      450.89      447.59      7.22 o
  -2  19   5        3.14       13.30      6.27 o
  -1  19   5      446.03      425.32     10.21 o
   0  19   5       21.63       30.47      7.09 o
   1  19   5       59.02       55.36      7.40 o
   2  19   5        9.89       10.07      7.00 o
   3  19   5      147.97      144.55      9.12 o
   4  19   5       87.44       84.31      8.19 o
   5  19   5       23.15       11.90     17.41 o
   6  19   5       57.05       63.40     18.69 o
  -6  20   5       23.81       81.54     35.04 o
  -5  20   5        3.52       10.86     13.98 o
  -4  20   5      570.55      576.17      9.30 o
  -3  20   5      165.00      187.56      6.27 o
  -2  20   5      138.95      140.55      7.15 o
  -1  20   5       80.05       73.26      8.07 o
   0  20   5      360.91      361.34     11.37 o
   1  20   5        2.08        8.04      9.00 o
   2  20   5       70.44       61.80      6.58 o
   3  20   5       69.60       92.65      5.68 o
   4  20   5       58.80       70.74      8.47 o
   5  20   5        6.88        1.49     14.43 o
  -6  21   5      167.40      198.82     18.97 o
  -5  21   5        0.18       -1.72     10.46 o
  -4  21   5        4.62       31.81      7.83 o
  -3  21   5      103.15      163.85      7.61 o
  -2  21   5       93.63       93.63      6.90 o
  -1  21   5      168.07      161.75      8.77 o
   0  21   5      740.54      714.22      9.95 o
   1  21   5       31.83       36.21      6.40 o
   2  21   5        1.65        4.90      7.03 o
   3  21   5      201.41      226.01     10.56 o
   4  21   5      381.31      359.72      9.71 o
   5  21   5        0.06        9.88     17.09 o
  -6  22   5       73.35      123.37     32.63 o
  -5  22   5       25.65       40.89     10.17 o
  -4  22   5      216.09      211.38     11.36 o
  -3  22   5      555.79      523.83      8.80 o
  -2  22   5      204.45      201.71      7.45 o
  -1  22   5      396.32      374.63     14.29 o
   0  22   5       18.82       31.90      7.39 o
   1  22   5      144.76      149.78      6.69 o
   2  22   5       19.07       26.11      8.30 o
   3  22   5      603.82      567.75      8.38 o
   4  22   5       51.38       82.48     12.86 o
   5  22   5       42.76       24.70     11.06 o
  -6  23   5       12.92       40.04     27.97 o
  -5  23   5      142.64      138.79     11.04 o
  -4  23   5        4.71       28.87     14.78 o
  -3  23   5       12.78       66.58      7.32 o
  -2  23   5        0.15        1.32      6.57 o
  -1  23   5       27.27       42.58      8.26 o
   0  23   5       42.11       36.40      7.03 o
   1  23   5       70.95       64.86      6.41 o
   2  23   5       69.49       50.46      7.59 o
   3  23   5      128.01      158.82      7.09 o
   4  23   5      118.06      122.94      9.23 o
  -6  24   5        4.11       31.30     18.61 o
  -5  24   5       67.37       73.12      9.94 o
  -4  24   5       42.56       42.90      9.60 o
  -3  24   5      478.20      486.66      8.97 o
  -2  24   5       32.31       29.28      6.54 o
  -1  24   5       54.94       45.91      7.07 o
   0  24   5      222.60      231.36      7.45 o
   1  24   5        3.24        8.12      6.70 o
   2  24   5       34.21       42.43      6.24 o
   3  24   5      196.36      220.18      6.89 o
   4  24   5      108.34       97.99      9.66 o
   5  24   5       18.07       22.82     11.05 o
  -6  25   5       51.79       40.15     14.54 o
  -5  25   5       43.30       33.61      9.87 o
  -4  25   5        8.40       19.23     12.49 o
  -3  25   5      149.10      183.10      8.82 o
  -2  25   5      154.25      147.38      6.93 o
  -1  25   5       90.79       81.51      7.54 o
   0  25   5      101.82       89.90      6.69 o
   1  25   5        2.68        5.61      9.35 o
   2  25   5       83.91       78.61      6.68 o
   3  25   5      391.92      388.46      7.10 o
   4  25   5        4.97        4.39      8.19 o
   5  25   5       17.15       26.01     11.17 o
  -5  26   5        1.30        8.85     11.02 o
  -4  26   5       84.50       81.32      9.58 o
  -3  26   5      128.80      148.49      9.31 o
  -2  26   5       23.06       25.47      6.56 o
  -1  26   5        6.15       17.69      8.10 o
   0  26   5        0.64        1.62      7.05 o
   1  26   5        0.20        0.91      6.12 o
   2  26   5        4.01       11.33      9.28 o
   3  26   5      112.69      140.31      7.33 o
   4  26   5       47.18       36.72      9.11 o
   5  26   5        6.76       20.27     16.43 o
  -5  27   5       22.86       24.99      9.89 o
  -4  27   5       36.69       48.32      9.79 o
  -3  27   5      143.45      144.59     11.31 o
  -2  27   5       44.75       37.12      6.39 o
  -1  27   5      276.77      257.33      8.41 o
   0  27   5       54.22       37.06      6.64 o
   1  27   5        0.01        8.96      7.80 o
   2  27   5       25.62       25.14      6.41 o
   3  27   5      125.70      133.35      7.62 o
   4  27   5       20.96       15.50      8.74 o
   5  27   5       29.67       33.78     11.69 o
  -5  28   5        1.19       18.62     18.01 o
  -4  28   5        0.71       10.05     10.46 o
  -3  28   5       70.77       68.13     12.66 o
  -2  28   5        0.01       11.15      9.87 o
  -1  28   5       32.21       43.89      7.56 o
   0  28   5       93.40       74.83      6.79 o
   1  28   5       29.97       36.45      6.73 o
   2  28   5        7.70        7.45      7.31 o
   3  28   5       50.64       77.26      7.42 o
   4  28   5        0.03        7.11      8.87 o
  -5  29   5        5.70       21.75     13.72 o
  -4  29   5        5.21        3.75      9.98 o
  -3  29   5       13.06        8.45     10.11 o
  -2  29   5      113.04      101.81      6.97 o
  -1  29   5       13.34       17.51      6.74 o
   0  29   5        1.58        5.97     12.16 o
   1  29   5       20.30       35.06      6.75 o
   2  29   5      136.08      127.70      8.29 o
   3  29   5      185.70      165.67      7.83 o
   4  29   5       12.86       10.06      8.80 o
  -5  30   5        0.79       10.58     13.72 o
  -4  30   5        7.43       13.13     10.12 o
  -3  30   5        3.26        2.34      9.91 o
  -2  30   5      114.31      142.40      8.35 o
  -1  30   5      182.22      174.74      7.52 o
   0  30   5       12.90       15.75      6.83 o
   1  30   5      179.65      181.85      7.33 o
   2  30   5       11.65       40.97      8.02 o
   3  30   5       32.38       52.51      7.83 o
   4  30   5        3.66        4.63     17.35 o
  -5  31   5       19.09       25.19     14.22 o
  -4  31   5       81.59       76.56      9.90 o
  -3  31   5       33.61       41.41      9.09 o
  -2  31   5      131.82      144.73     23.26 o
  -1  31   5      106.86      105.05      7.13 o
   0  31   5       54.09       53.74      6.93 o
   1  31   5      103.15      131.78      7.30 o
   2  31   5      307.57      275.97     12.25 o
   3  31   5       39.90       28.88      8.29 o
   4  31   5        0.29        1.69     16.94 o
  -4  32   5       14.50       33.81      9.67 o
  -3  32   5       31.06       24.99      9.13 o
  -2  32   5      168.42      170.53     12.33 o
  -1  32   5       12.26       26.56      9.30 o
   0  32   5       33.49       35.56      6.90 o
   1  32   5      118.56      123.76      7.30 o
   2  32   5       35.40       59.28     10.51 o
   3  32   5       17.02       16.74      8.15 o
   4  32   5       53.80       42.35     11.08 o
  -4  33   5       63.88       61.55     10.00 o
  -3  33   5       24.46       28.92      9.35 o
  -2  33   5      167.00      167.10     12.23 o
  -1  33   5      152.07      164.47      7.65 o
   0  33   5      110.96      110.75      7.47 o
   1  33   5        0.13        9.21      6.86 o
   2  33   5      125.79      143.93     11.21 o
   3  33   5       22.83       46.11     11.82 o
  -4  34   5       17.17       31.83     10.08 o
  -3  34   5        9.94       11.85      9.43 o
  -2  34   5       41.59       38.26     11.29 o
  -1  34   5       65.63       69.67      8.66 o
   0  34   5        2.97       24.06      7.95 o
   1  34   5       63.04       74.41      7.21 o
   2  34   5      102.56      113.49     11.27 o
   3  34   5      227.47      219.35     15.05 o
  -4  35   5       22.33       34.58     10.30 o
  -3  35   5       47.76       53.44      9.79 o
  -2  35   5        5.72       11.50     11.16 o
  -1  35   5       48.82       48.91      7.18 o
   0  35   5       13.02       34.75      9.13 o
   1  35   5        0.68       15.34     10.69 o
   2  35   5        0.99       28.56     14.84 o
   3  35   5       48.40       74.82     12.74 o
  -3  36   5        3.77       13.45      9.76 o
  -2  36   5        2.11       18.56     11.45 o
  -1  36   5        1.42       -0.15      9.20 o
   0  36   5      336.69      290.58      8.58 o
   1  36   5       70.42       78.57     10.91 o
   2  36   5       20.96       21.85     10.90 o
   3  36   5      128.46      135.46     13.23 o
  -3  37   5       12.82       30.56     10.01 o
  -2  37   5       53.53       40.17     11.92 o
  -1  37   5       71.44       68.00      9.39 o
   0  37   5       62.33       72.09      7.51 o
   1  37   5        0.85       11.84     10.43 o
   2  37   5        2.45       11.22     11.24 o
  -3  38   5      106.80      100.93     10.83 o
  -2  38   5        6.14       12.63     11.72 o
  -1  38   5       36.51       33.23      9.56 o
   0  38   5       14.57       26.17     10.20 o
   1  38   5       42.65       45.96     11.16 o
   2  38   5       63.82       56.06     11.73 o
  -2  39   5        0.30        9.52     20.90 o
  -1  39   5        8.93        7.55     11.52 o
   0  39   5       34.10       42.93      7.53 o
   1  39   5       24.65       38.35     11.23 o
  -1  40   5       19.37       19.35      9.58 o
   0  40   5        9.09       23.02     11.72 o
   1  40   5       14.40       16.38     11.05 o
  -6   0   6       33.93       11.74     13.41 o
  -5   0   6      428.38      427.43     17.34 o
  -4   0   6      112.62       93.53     12.43 o
  -3   0   6      145.67      143.04     13.62 o
  -2   0   6     3499.39     3314.43     30.69 o
  -1   0   6      393.58      354.15      7.54 o
   0   0   6      189.12      214.59      6.64 o
   1   0   6      111.98      105.45     12.31 o
   2   0   6       11.79      128.56     13.94 o
   3   0   6       48.44       48.74     14.99 o
   4   0   6       56.32       26.46     15.51 o
   5   0   6        0.05       11.51     14.88 o
  -6   1   6        2.38       11.88      9.63 o
  -5   1   6        3.99       20.79      9.50 o
  -4   1   6       20.87       25.91      8.22 o
  -3   1   6        0.01       11.43      8.61 o
  -2   1   6      447.91      557.55     14.60 o
  -1   1   6       94.65      100.67      4.56 o
   0   1   6       41.59       35.27      4.15 o
   1   1   6      590.99      570.65      7.96 o
   2   1   6     2250.61     2026.71     13.79 o
   3   1   6      126.44      130.45     11.17 o
   4   1   6       32.06       23.93     10.95 o
   5   1   6       81.67       73.27     10.99 o
  -6   2   6      184.12      162.44     10.93 o
  -5   2   6       15.19       10.96      9.03 o
  -4   2   6        6.38       16.77     12.47 o
  -3   2   6        2.29       10.94      8.25 o
  -2   2   6      526.68      484.08     27.03 o
  -1   2   6      216.26      216.36      5.00 o
   0   2   6        6.28       11.92      4.10 o
   1   2   6        2.98       40.98      8.86 o
   2   2   6      258.86      307.27      8.34 o
   3   2   6      217.24      214.46     11.56 o
   4   2   6       28.36       27.70     10.97 o
   5   2   6       29.46       27.57     10.63 o
  -6   3   6       21.87       18.70      9.98 o
  -5   3   6       53.47       39.94      9.31 o
  -4   3   6      190.72      195.05      9.78 o
  -3   3   6      218.94      239.19      9.67 o
  -2   3   6      194.85      278.46     32.31 o
  -1   3   6        3.30       11.94      4.92 o
   0   3   6       98.45      101.13      4.50 o
   1   3   6      171.70      183.81      8.25 o
   2   3   6      836.97      741.30     11.42 o
   3   3   6       54.81       71.89     11.12 o
   4   3   6       22.96       32.16     11.11 o
   5   3   6        6.24        7.88     10.77 o
  -6   4   6       38.29       36.32     10.00 o
  -5   4   6        0.55        3.85      8.67 o
  -4   4   6        0.09       13.33      8.35 o
  -3   4   6      448.85      460.56     11.46 o
  -2   4   6     1957.29     1899.41     17.78 o
  -1   4   6      407.15      398.02      5.86 o
   0   4   6      335.20      323.26      5.39 o
   1   4   6      423.14      425.79     11.30 o
   2   4   6       85.49      126.66      9.00 o
   3   4   6      247.57      244.13     11.28 o
   4   4   6       64.53       66.76     13.87 o
   5   4   6       24.19       17.65     11.12 o
  -6   5   6        4.65       11.67     12.79 o
  -5   5   6       31.92       29.99      9.01 o
  -4   5   6       13.67       17.38      9.15 o
  -3   5   6      857.96      814.99     13.59 o
  -2   5   6      481.87      548.02     16.48 o
  -1   5   6        0.08       20.44     13.31 o
   0   5   6       84.34       87.18      5.42 o
   1   5   6      222.73      212.36     14.63 o
   2   5   6      760.32      751.40     10.33 o
   3   5   6      153.65      152.54     10.80 o
   4   5   6       16.55       16.01     10.63 o
   5   5   6        0.58       -1.11     17.10 o
  -6   6   6      131.04      118.74     10.12 o
  -5   6   6      136.22      132.45      9.57 o
  -4   6   6        0.23        9.30     12.06 o
  -3   6   6      256.26      262.74     15.19 o
  -2   6   6       20.48       30.10     10.31 o
  -1   6   6        6.57        6.46      5.67 o
   0   6   6        4.36        3.68      5.61 o
   1   6   6        7.91       11.46      6.43 o
   2   6   6      152.99      168.33      8.97 o
   3   6   6       21.50       24.05      7.63 o
   4   6   6        0.01       -0.06     13.41 o
   5   6   6       52.55       40.45     11.26 o
  -6   7   6       11.10        8.84      9.28 o
  -5   7   6       70.83       95.54     10.63 o
  -4   7   6        9.88       19.52     11.87 o
  -3   7   6       23.44       19.97      9.03 o
  -2   7   6        0.50        5.12      6.84 o
  -1   7   6      134.40      136.54      7.60 o
   0   7   6       68.20       65.93      7.07 o
   1   7   6       15.91       13.98      6.26 o
   2   7   6        1.66       16.02     17.54 o
   3   7   6       88.04      108.19      8.19 o
   4   7   6       27.84       15.09     12.33 o
   5   7   6       42.22       38.26     10.99 o
  -6   8   6        9.11        2.27      9.37 o
  -5   8   6       66.73       65.58      9.49 o
  -4   8   6       10.30       10.20     11.43 o
  -3   8   6       22.30       17.85      9.06 o
  -2   8   6      154.80      135.73      7.32 o
  -1   8   6       99.82      100.29      7.08 o
   0   8   6      103.88      101.19      5.62 o
   1   8   6       11.74       12.29      6.05 o
   2   8   6        1.12       22.08     12.02 o
   3   8   6       33.54       45.20      8.05 o
   4   8   6       10.36       15.56     10.87 o
   5   8   6        8.53       10.18     17.28 o
  -6   9   6        4.36       -2.01      9.20 o
  -5   9   6        0.68        9.67      8.54 o
  -4   9   6       80.92       76.81      9.69 o
  -3   9   6      127.00      139.62      9.18 o
  -2   9   6        2.99        6.03      6.81 o
  -1   9   6      174.91      188.41      7.88 o
   0   9   6       18.73       13.85      5.67 o
   1   9   6       36.22       39.13      6.19 o
   2   9   6      169.57      158.76      7.16 o
   3   9   6      198.15      201.80      9.26 o
   4   9   6       95.70       90.60     11.44 o
   5   9   6       32.16       34.09     11.37 o
  -6  10   6       11.54        5.44     13.69 o
  -5  10   6        8.39        7.99      8.76 o
  -4  10   6       69.96       81.14     13.30 o
  -3  10   6      520.28      511.32     17.67 o
  -2  10   6        3.75        4.39      7.01 o
  -1  10   6      139.92      137.94      7.64 o
   0  10   6        4.86        6.54     11.19 o
   1  10   6      148.51      148.45      6.73 o
   2  10   6       55.28       55.80      6.32 o
   3  10   6      202.22      209.70      9.16 o
   4  10   6      284.02      267.31     11.69 o
   5  10   6       46.48       48.51     11.05 o
  -6  11   6       13.12       14.59     14.83 o
  -5  11   6      154.08      142.03     10.23 o
  -4  11   6      236.81      249.78     10.89 o
  -3  11   6       23.92       54.04      9.27 o
  -2  11   6      144.20      152.16      7.73 o
  -1  11   6        1.54        6.13      6.79 o
   0  11   6        2.88        4.73      8.71 o
   1  11   6      134.37      121.27      6.78 o
   2  11   6        1.67        1.62      6.27 o
   3  11   6       25.78       35.04      8.08 o
   4  11   6        6.81       15.39     10.96 o
   5  11   6       21.94       15.68     11.49 o
  -6  12   6        1.91       -0.34     13.34 o
  -5  12   6       12.64       23.39     11.35 o
  -4  12   6        7.45        8.84      8.89 o
  -3  12   6       69.77       71.21     15.13 o
  -2  12   6       30.11       29.85      7.03 o
  -1  12   6        0.78        8.16      7.10 o
   0  12   6      111.09       97.98      9.38 o
   1  12   6        9.19       13.50      6.24 o
   2  12   6        8.28       12.36      6.69 o
   3  12   6       45.22       38.26      8.51 o
   4  12   6       15.10       32.78     11.08 o
   5  12   6       36.76       39.58     11.25 o
  -6  13   6       17.74        9.80     15.05 o
  -5  13   6      178.54      177.69     10.59 o
  -4  13   6      271.05      281.62     10.74 o
  -3  13   6       42.06       59.80      8.69 o
  -2  13   6        0.37        8.00      6.74 o
  -1  13   6       20.73       20.61      6.64 o
   0  13   6      201.52      187.98      7.66 o
   1  13   6        0.09        2.98      6.22 o
   2  13   6      244.62      254.69      7.77 o
   3  13   6        2.74        1.02      7.98 o
   4  13   6      200.70      199.97     11.40 o
   5  13   6       93.69       63.14     11.58 o
  -6  14   6        0.46        0.80     13.65 o
  -5  14   6       51.91       63.99      9.30 o
  -4  14   6        9.36       28.58     10.95 o
  -3  14   6      409.79      379.33     11.35 o
  -2  14   6       18.67       28.56      7.13 o
  -1  14   6      153.20      165.82     15.31 o
   0  14   6      113.31      107.86      7.84 o
   1  14   6        5.36        6.42      6.17 o
   2  14   6        5.81       13.70      6.43 o
   3  14   6       30.70       36.71      8.30 o
   4  14   6      425.95      402.08     10.95 o
   5  14   6       42.46       51.08     11.64 o
  -5  15   6      106.95       90.70      9.55 o
  -4  15   6      544.85      563.88     12.23 o
  -3  15   6       15.11       27.82      8.70 o
  -2  15   6        7.93       16.27      6.95 o
  -1  15   6       12.20       34.64      9.08 o
   0  15   6        0.10       23.65      9.38 o
   1  15   6        0.43        8.74      9.23 o
   2  15   6        0.07       13.19      7.57 o
   3  15   6        3.38        5.38     10.65 o
   4  15   6        5.90       19.58     10.18 o
   5  15   6       80.12       71.86     11.60 o
  -6  16   6       20.83       28.88     14.30 o
  -5  16   6        3.18        4.95     13.49 o
  -4  16   6       57.11       80.23      9.60 o
  -3  16   6        2.80       12.22      8.85 o
  -2  16   6      105.49      112.62      7.29 o
  -1  16   6      317.53      302.51     11.01 o
   0  16   6      431.90      407.52      8.79 o
   1  16   6      202.67      192.48      8.21 o
   2  16   6      133.63      127.25      7.29 o
   3  16   6      106.67      104.60      8.55 o
   4  16   6       29.28       26.19      9.06 o
   5  16   6        5.13       18.67     14.93 o
  -6  17   6        4.08       10.79     15.90 o
  -5  17   6        3.20        6.69     14.78 o
  -4  17   6       54.04       66.05      8.78 o
  -3  17   6       89.85      101.83      9.37 o
  -2  17   6        1.53       11.61      8.36 o
  -1  17   6       20.89       26.80      7.26 o
   0  17   6       90.59      131.26      9.74 o
   1  17   6        1.62       12.52      9.23 o
   2  17   6       89.45       86.62      7.06 o
   3  17   6       48.71       58.39      8.96 o
   4  17   6        9.55       13.78      8.33 o
   5  17   6       12.84       30.58     17.84 o
  -5  18   6       67.01       41.73     13.49 o
  -4  18   6       13.06       18.68      9.02 o
  -3  18   6      124.10      128.64      9.63 o
  -2  18   6        3.29        6.45      7.88 o
  -1  18   6        9.60       15.28      7.16 o
   0  18   6       71.18       81.35      7.50 o
   1  18   6       28.10       17.64      7.57 o
   2  18   6        0.00        7.74      9.56 o
   3  18   6      212.96      200.15      9.26 o
   4  18   6       75.14       73.98      9.18 o
   5  18   6        5.32       -1.18     17.37 o
  -5  19   6       14.85       28.07     15.57 o
  -4  19   6      146.50      149.82      9.81 o
  -3  19   6      159.51      180.71      7.82 o
  -2  19   6        1.23       -1.32     11.57 o
  -1  19   6       78.15       75.82      7.61 o
   0  19   6        1.05        8.04     12.56 o
   1  19   6       12.86        8.55      7.57 o
   2  19   6        1.08       11.48     12.08 o
   3  19   6       29.72       56.29     12.37 o
   4  19   6       56.62       55.73      8.77 o
   5  19   6        0.03        7.28     18.95 o
  -5  20   6        8.59       14.17     14.42 o
  -4  20   6        0.11       13.32      8.74 o
  -3  20   6       38.98       69.93      9.20 o
  -2  20   6       53.33       48.10      8.39 o
  -1  20   6       16.40       24.39      7.24 o
   0  20   6       80.94       88.08      7.79 o
   1  20   6       21.72       11.31      7.88 o
   2  20   6       12.25       13.09      8.04 o
   3  20   6       50.56       63.47      7.25 o
   4  20   6       40.57       41.98      9.14 o
  -5  21   6        7.76       13.12     14.01 o
  -4  21   6       76.34       72.00     15.48 o
  -3  21   6      120.10      145.19      9.28 o
  -2  21   6       10.53       14.28      8.83 o
  -1  21   6        0.13       17.76     10.08 o
   0  21   6       35.14       41.61      7.22 o
   1  21   6        0.23        8.58      7.44 o
   2  21   6       30.70       23.87      9.01 o
   3  21   6       17.10       33.57      9.81 o
   4  21   6        8.89       12.12      8.90 o
  -4  22   6       32.33       49.90     13.38 o
  -3  22   6       65.19       91.10     14.26 o
  -2  22   6       51.15       58.95      8.68 o
  -1  22   6      119.95      114.20      7.77 o
   0  22   6       89.13       83.62      7.89 o
   1  22   6      307.88      279.72      9.39 o
   2  22   6       12.63       20.43      9.25 o
   3  22   6      155.13      137.12      9.01 o
   4  22   6       28.93       30.20     11.17 o
  -5  23   6       13.37       22.02     15.44 o
  -4  23   6      221.99      211.25     16.47 o
  -3  23   6      195.98      216.13     10.73 o
  -2  23   6       16.28       26.23      8.82 o
  -1  23   6        3.33        2.66      8.79 o
   0  23   6       49.44       47.97      7.53 o
   1  23   6        4.67        9.37      7.65 o
   2  23   6       55.51       46.71      8.46 o
   3  23   6       16.28       24.12      8.19 o
   4  23   6       26.14       36.39     12.45 o
  -5  24   6        3.92       14.47     14.06 o
  -4  24   6        5.73       28.68     15.54 o
  -3  24   6      150.36      154.98      9.44 o
  -2  24   6       60.12       73.18      9.30 o
  -1  24   6        8.11        7.51      7.12 o
   0  24   6        0.24        6.25      7.43 o
   1  24   6       18.48       10.51      8.00 o
   2  24   6        0.41        5.13      9.45 o
   3  24   6        3.10       17.41      9.25 o
   4  24   6       11.36        7.69     11.95 o
  -5  25   6       21.08       19.43     15.44 o
  -4  25   6       73.92       83.56     15.30 o
  -3  25   6       75.44       80.91      9.44 o
  -2  25   6       78.24       97.47      9.58 o
   0  25   6       63.35       48.17      7.24 o
   1  25   6        0.24        4.57     10.15 o
   2  25   6      104.15       99.67      8.62 o
   3  25   6       61.09       71.71     25.39 o
   4  25   6        6.48       14.48     11.51 o
  -4  26   6       30.80       40.41     14.00 o
  -3  26   6        8.08       13.58     14.51 o
  -2  26   6      196.45      220.93     10.44 o
  -1  26   6       60.12       39.53      7.27 o
   0  26   6        1.87        6.49      8.22 o
   1  26   6       11.37        9.44      7.77 o
   2  26   6       16.25       35.93     11.27 o
   3  26   6        0.29        9.14     11.09 o
   4  26   6        6.12        9.97     12.43 o
  -4  27   6       20.35       16.96     12.26 o
  -3  27   6       95.41       83.43     11.55 o
  -2  27   6      200.29      228.34      9.69 o
  -1  27   6       28.90       16.77      6.89 o
   0  27   6        6.43        8.56      9.62 o
   1  27   6        0.92        7.91      7.94 o
   2  27   6      385.43      364.48     10.23 o
   3  27   6       83.46       92.89     11.96 o
  -4  28   6        0.32        0.53     15.76 o
  -3  28   6       28.82       32.42     11.32 o
  -2  28   6       90.23      109.02      9.72 o
  -1  28   6       14.17       21.56      7.24 o
   0  28   6        7.97        6.79      9.72 o
   1  28   6       23.85       22.91      8.10 o
   2  28   6       17.29       40.61      8.56 o
   3  28   6        0.01        8.89     12.51 o
  -4  29   6       24.27        7.60     15.99 o
  -3  29   6        6.28        6.94     14.78 o
  -2  29   6       66.26       76.85      8.52 o
  -1  29   6      175.23      153.75      8.09 o
   0  29   6       22.47       17.23      8.44 o
   1  29   6       12.91       15.14      8.20 o
   2  29   6       40.16       34.76      8.79 o
   3  29   6        1.99       13.74     12.39 o
  -4  30   6       26.53       32.11     13.20 o
  -3  30   6        0.19       -0.21     15.20 o
  -2  30   6       46.39       45.28     11.62 o
  -1  30   6       12.83       31.59      7.39 o
   0  30   6        5.24        7.63      8.69 o
   1  30   6       14.44       14.91      8.18 o
   2  30   6        1.64       20.84     12.00 o
   3  30   6       60.60       61.86     21.86 o
  -3  31   6       12.64       13.75     12.56 o
  -2  31   6      104.68      124.40     12.67 o
  -1  31   6      137.69      128.73      9.67 o
   0  31   6        6.88       10.18     10.84 o
   1  31   6       84.12       74.63      8.72 o
   2  31   6      185.57      150.48     12.92 o
  -3  32   6       44.95       35.91     12.88 o
  -2  32   6      235.39      225.05     13.56 o
  -1  32   6      219.31      226.79      8.56 o
   0  32   6      105.49       81.58      8.01 o
   1  32   6        6.39       31.90     10.24 o
   2  32   6        2.65       16.48     12.06 o
  -3  33   6      134.09      116.78     13.39 o
  -2  33   6        1.45        7.63     12.08 o
  -1  33   6       65.82       83.23      8.07 o
   0  33   6        2.26        2.99      7.52 o
   1  33   6      280.70      269.70     10.23 o
   2  33   6      248.86      246.73     13.49 o
  -2  34   6       15.90       14.52     14.99 o
  -1  34   6       71.25       73.87      8.21 o
   0  34   6       19.86       35.89      8.77 o
   1  34   6        1.44       16.65     11.76 o
  -2  35   6       30.58       39.46     12.40 o
  -1  35   6      117.79      115.22     10.42 o
   0  35   6      171.22      140.90      8.54 o
   1  35   6       64.16       65.59     11.99 o
  -1  36   6      128.77      129.54     10.80 o
   0  36   6      102.41      100.00     11.27 o
  -5   1   7       59.26       53.17      9.94 o
  -4   1   7        4.86       17.35     12.40 o
  -3   1   7      122.88      109.75      9.45 o
  -2   1   7       18.17        9.56      9.87 o
  -1   1   7       22.22       20.28      6.25 o
   0   1   7        5.10        5.32      6.85 o
   1   1   7        2.74       13.50      7.18 o
   2   1   7        3.23        7.14     11.07 o
   3   1   7        5.01       -0.79     10.51 o
   4   1   7       16.26       24.80     11.13 o
  -5   2   7        3.25       18.43     13.84 o
  -4   2   7        3.76       11.06      8.78 o
  -3   2   7        2.95       12.93      8.70 o
  -2   2   7        6.01        5.79      9.75 o
  -1   2   7       55.79       61.30      6.67 o
   0   2   7        3.47        6.60      6.33 o
   1   2   7       25.04       31.31      8.34 o
   2   2   7       47.84       39.07     10.86 o
   3   2   7       64.57       57.02     10.88 o
   4   2   7        4.39       -2.11     11.06 o
  -5   3   7        0.01        7.47      9.74 o
  -4   3   7        4.83        5.93      9.15 o
  -3   3   7       22.14       17.93      8.70 o
  -2   3   7       11.15        4.26      9.44 o
  -1   3   7        2.05       13.35     15.85 o
   0   3   7       12.09       12.65      6.60 o
   1   3   7        0.50        6.73      7.73 o
   2   3   7        2.00        9.11     10.10 o
   3   3   7        2.15       16.90     11.07 o
   4   3   7        0.07        2.54     16.49 o
  -5   4   7       38.31       36.41     10.17 o
  -4   4   7        0.61       -3.09     13.65 o
  -3   4   7       27.56       17.02      9.18 o
  -2   4   7       32.07       31.43      9.09 o
  -1   4   7       44.86       46.84      7.74 o
   0   4   7       56.23       60.33      7.02 o
   1   4   7        3.70       13.43      7.78 o
   2   4   7        0.10       13.69     10.52 o
   3   4   7       13.59       13.31     11.50 o
   4   4   7        0.88        0.93     12.06 o
  -5   5   7       92.51      100.36     10.82 o
  -3   5   7        8.99       24.25      9.81 o
  -2   5   7       65.59       54.81      8.90 o
  -1   5   7        0.15        7.49      6.01 o
   0   5   7        1.57        7.78      5.62 o
   1   5   7       12.59       22.75      7.96 o
   2   5   7      141.40      122.90     11.82 o
   3   5   7      231.91      208.59     12.86 o
   4   5   7       23.54       24.81     12.12 o
  -5   6   7        0.09       12.06     10.09 o
  -4   6   7       31.12       20.79     10.03 o
  -3   6   7      140.72      134.58     10.96 o
  -2   6   7       23.04       26.63      8.97 o
  -1   6   7      155.16      142.32      6.88 o
   0   6   7        0.47        6.75      6.62 o
   1   6   7      123.33      122.47      7.29 o
   2   6   7       58.50       72.14     11.69 o
   3   6   7      126.30      140.61     12.10 o
   4   6   7       43.20       28.32     11.31 o
  -5   7   7       99.97      106.75     10.79 o
  -4   7   7       67.52       61.99     11.24 o
  -3   7   7      111.18      115.21     10.60 o
  -2   7   7      104.37      117.54      8.37 o
  -1   7   7        4.93        7.35      7.83 o
   0   7   7        3.79        8.05      5.32 o
   1   7   7       46.94       45.99      8.28 o
   2   7   7        0.03       13.32      8.34 o
   3   7   7        0.01       15.42     10.20 o
   4   7   7        0.01        4.51     11.53 o
  -5   8   7       26.02       34.41     13.00 o
  -4   8   7       39.48       41.31     10.13 o
  -3   8   7       69.95       67.77      9.64 o
  -2   8   7       15.80       29.85      7.75 o
  -1   8   7        8.42        5.37      6.15 o
   0   8   7       41.38       52.25      6.65 o
   1   8   7        0.45        1.29      6.80 o
   2   8   7       20.35       25.78      6.86 o
   3   8   7       12.09       19.58      8.66 o
   4   8   7       21.83        7.62     11.82 o
  -5   9   7       39.08       35.98     10.86 o
  -4   9   7        0.67       20.74     10.38 o
  -3   9   7       95.24      111.01     10.42 o
  -2   9   7       43.15       41.05      7.72 o
  -1   9   7       12.05        8.53      6.38 o
   0   9   7       27.51       42.49      7.93 o
   1   9   7        2.98        4.90     10.22 o
   2   9   7       20.48       35.99      7.10 o
   3   9   7       33.80       35.50      8.87 o
   4   9   7       14.38       27.23     11.46 o
  -5  10   7       59.65       64.43     10.31 o
  -4  10   7      254.84      237.98     11.60 o
  -3  10   7        2.05       23.31     10.17 o
  -2  10   7        3.11        9.26      7.64 o
  -1  10   7       49.27       40.21      6.73 o
   0  10   7       69.67       84.14      7.86 o
   1  10   7        0.10        4.79      7.80 o
   2  10   7       25.38       29.82      7.43 o
   3  10   7       24.52       33.20      8.71 o
   4  10   7      192.54      180.31     12.97 o
  -5  11   7       91.75       89.11     11.31 o
  -4  11   7      136.31      167.92     11.40 o
  -3  11   7      173.73      186.09     19.54 o
  -2  11   7        0.33       11.21      7.50 o
  -1  11   7       11.64       11.67      7.48 o
   0  11   7      284.42      279.09      8.75 o
   1  11   7       30.95       21.43      6.75 o
   2  11   7        2.66       10.47      6.94 o
   3  11   7       53.74       57.12      9.43 o
   4  11   7       93.81      100.79     13.14 o
  -5  12   7       18.89       22.64     10.47 o
  -4  12   7      348.92      366.50     23.46 o
  -3  12   7       12.88       30.10     10.67 o
  -2  12   7       80.82       73.82      8.18 o
  -1  12   7       43.25       50.79      7.04 o
   0  12   7       37.67       44.60      8.13 o
   1  12   7        2.65        2.68      9.25 o
   2  12   7       58.28       74.22      7.46 o
   3  12   7       48.68       49.28      9.32 o
   4  12   7      132.53      117.88     12.47 o
  -5  13   7       10.47       -0.11     10.21 o
  -4  13   7      168.50      173.03     11.00 o
  -3  13   7       31.08       36.66     10.03 o
  -2  13   7        5.66       10.84      7.73 o
  -1  13   7        6.77        6.95      9.79 o
   0  13   7        1.84        5.35      9.37 o
   1  13   7        3.11        6.85      7.86 o
   2  13   7        0.26        7.14      7.05 o
   3  13   7        0.32        6.50     10.34 o
   4  13   7       10.49       15.54     12.02 o
  -5  14   7       27.80       26.54     10.49 o
  -4  14   7      104.83      112.49     11.74 o
  -3  14   7       64.94       60.00      9.66 o
  -2  14   7        3.25       12.11      7.75 o
  -1  14   7        0.60        1.21     11.72 o
   0  14   7       33.50       22.21      7.69 o
   1  14   7       37.34       41.57      7.89 o
   2  14   7        2.75        2.71      7.02 o
   3  14   7       21.49       20.08     10.62 o
   4  14   7       15.58       15.33     11.35 o
  -5  15   7       59.33       47.46     15.47 o
  -4  15   7        3.17       10.73      9.53 o
  -3  15   7       16.13       22.67     10.21 o
  -2  15   7       32.87       36.06      7.76 o
  -1  15   7       63.26       63.24      7.94 o
   0  15   7      200.61      175.85      9.08 o
   1  15   7       20.55       27.31      7.86 o
   2  15   7        5.23        6.82      8.01 o
   3  15   7        0.53        4.95      8.90 o
   4  15   7        9.44       14.30     12.22 o
  -4  16   7       18.94       28.86     10.45 o
  -3  16   7       90.17       68.80     15.50 o
  -2  16   7       24.05       18.26      7.94 o
  -1  16   7       27.04       32.30      8.08 o
   0  16   7        7.80       13.72      7.57 o
   1  16   7        5.02       11.64     13.77 o
   2  16   7       32.78       30.06      7.49 o
   3  16   7        0.04        7.07     15.75 o
  -4  17   7      159.44      135.34     10.57 o
  -3  17   7       12.35       11.16     10.06 o
  -2  17   7        1.82        9.95      9.30 o
  -1  17   7        4.54       11.18      9.21 o
   0  17   7        6.00       13.93      8.22 o
   1  17   7        1.26        7.34      7.84 o
   2  17   7       14.32       21.56     10.24 o
   3  17   7       81.21       52.14      9.16 o
  -4  18   7        0.18       16.94     10.27 o
  -3  18   7        0.45       22.72      9.52 o
  -2  18   7        0.59        0.46      9.63 o
  -1  18   7        0.00        2.08      8.10 o
   0  18   7        0.42        1.95      7.67 o
   1  18   7        9.72       11.84      8.17 o
   2  18   7       10.27       21.48     14.52 o
   3  18   7        5.71        3.92     11.45 o
  -4  19   7      163.50      153.84     10.61 o
  -3  19   7      163.68      158.59     16.78 o
  -2  19   7        1.35       10.54      9.21 o
  -1  19   7       27.36       29.82      7.98 o
   0  19   7        0.24       -1.35      8.27 o
   1  19   7       33.70       43.32      8.28 o
   2  19   7        0.03       18.06     13.85 o
   3  19   7       18.73       19.10      9.34 o
  -4  20   7        9.97       29.14     15.92 o
  -3  20   7       97.26       98.73     14.45 o
  -2  20   7       11.53       10.20      9.71 o
  -1  20   7      145.56      141.88      9.38 o
   0  20   7       50.75       27.60      7.93 o
   1  20   7        4.77       11.48      8.42 o
   2  20   7        0.98        0.00     14.45 o
   3  20   7       17.42       22.54     12.65 o
  -4  21   7        3.38        4.05     15.33 o
  -3  21   7       12.51       42.68     15.41 o
  -2  21   7       22.05       20.38      9.35 o
  -1  21   7       20.54       33.64     11.07 o
   0  21   7       63.10       60.25      8.85 o
   1  21   7      141.46      125.82      9.10 o
   2  21   7       10.48        9.35      9.02 o
   3  21   7       62.25       46.77     12.77 o
  -4  22   7       16.18       24.59     14.04 o
  -3  22   7      161.47      148.75     16.68 o
  -2  22   7        3.89        8.96     13.46 o
  -1  22   7      223.84      201.93     11.40 o
   0  22   7        9.20        7.50      7.98 o
   1  22   7        9.91       32.81      8.74 o
   2  22   7       48.29       37.89      9.18 o
   3  22   7      112.25       95.31     13.57 o
  -3  23   7      107.52      139.52     10.55 o
  -2  23   7        0.56       16.29      9.85 o
  -1  23   7      207.62      192.78      9.50 o
   0  23   7        0.31        4.86     15.60 o
   1  23   7       56.79       56.89      9.07 o
   2  23   7        1.74       11.52     14.74 o
  -3  24   7      167.33      168.47     11.42 o
  -2  24   7       72.42       96.13     10.42 o
  -1  24   7       21.09       45.15      8.36 o
   0  24   7        5.56       -1.75      8.32 o
   1  24   7       31.65       26.60      8.63 o
   2  24   7       32.94       51.99     11.10 o
  -3  25   7       39.44       62.19     16.49 o
  -2  25   7      393.49      354.00     12.53 o
  -1  25   7       21.56       24.21      8.64 o
   0  25   7        0.38        5.00      8.21 o
   1  25   7        0.90        8.88     10.44 o
   2  25   7      163.61      155.20     10.29 o
  -3  26   7       26.42       20.40     14.19 o
  -2  26   7        0.06       32.86     10.75 o
  -1  26   7       40.00       39.17      8.71 o
   0  26   7        9.03       13.62      7.87 o
   1  26   7        3.49        2.77     11.02 o
   2  26   7       52.77       73.26      9.76 o
  -2  27   7       12.73       16.40      9.83 o
   0  27   7        1.73        1.93      9.21 o
   1  27   7        2.11        4.63     11.04 o
  -2  28   7        9.85       25.62      8.22 o
  -1  28   7        4.54       10.34      8.49 o
   0  28   7       21.47       34.81      7.93 o
   1  28   7        0.57       11.49     16.34 o
  -1  29   7       10.64       12.47      8.95 o
   0  29   7       57.45       41.37      9.17 o
  -4   0   8       12.77       16.69     16.32 o
  -3   0   8      221.96      158.57     16.06 o
  -2   0   8      463.37      350.54     17.59 o
  -1   0   8       40.87       58.48     15.15 o
   0   0   8       15.08       13.80     11.23 o
   1   0   8      111.26      107.81     15.55 o
   2   0   8       60.40       97.47     16.78 o
  -4   1   8       41.14       28.85     11.50 o
  -3   1   8        8.91       24.88     10.67 o
  -2   1   8       21.23       34.50     10.17 o
  -1   1   8       87.41       88.52      9.14 o
   0   1   8       10.03        8.79      7.26 o
   1   1   8        6.35       17.05     11.18 o
   2   1   8      263.01      218.28     13.41 o
  -3   2   8      229.48      190.60     12.12 o
  -2   2   8       63.16       48.13     10.99 o
  -1   2   8        1.93       32.62      8.60 o
   0   2   8        8.00       18.50      7.94 o
   1   2   8       16.91       16.10     10.00 o
   2   2   8       75.97       98.63     13.54 o
  -3   3   8      141.75      145.61     23.95 o
  -2   3   8        8.32       24.55     11.19 o
  -1   3   8      154.23      156.34      9.50 o
   0   3   8       10.13       17.41      7.93 o
   1   3   8        3.53        9.36      9.42 o
   2   3   8      168.56      151.54     13.92 o
  -3   4   8      174.41      188.28     20.62 o
  -2   4   8      291.42      269.22     12.75 o
  -1   4   8        0.02       22.64      9.20 o
   0   4   8        2.54       14.30      8.41 o
   1   4   8       27.21       25.52      8.95 o
   2   4   8       12.68       68.20     17.97 o
  -3   5   8      381.70      379.62     13.64 o
  -2   5   8      125.92      147.80     11.48 o
  -1   5   8       75.02       87.27      9.26 o
   0   5   8        6.76        2.04      8.26 o
   1   5   8       57.37       59.16     13.23 o
   2   5   8      412.93      382.76     14.39 o
  -3   6   8      312.51      285.54     19.44 o
  -2   6   8       82.26      104.54     11.53 o
  -1   6   8       86.54       76.35      8.59 o
   0   6   8        6.33        8.95     11.21 o
   1   6   8       70.09       74.78     10.03 o
   2   6   8        4.39       32.92     12.68 o
  -3   7   8        6.19       34.60     11.19 o
  -2   7   8        1.57       24.55     14.80 o
  -1   7   8        3.39       11.01      8.87 o
   0   7   8        5.46       24.33     14.56 o
   1   7   8       69.78       76.15      9.57 o
   2   7   8        3.86       28.76     12.34 o
  -3   8   8        8.86       22.38     11.01 o
  -2   8   8       46.61       44.13     16.25 o
  -1   8   8        1.26        6.28      8.71 o
   0   8   8        0.00        4.36      9.61 o
   1   8   8       36.41       42.09      8.85 o
   2   8   8       52.92       52.79     11.53 o
  -3   9   8       36.35       44.96     10.39 o
  -2   9   8        2.96        1.53     10.20 o
  -1   9   8        5.20        9.53     10.07 o
   0   9   8       48.61       50.39     11.66 o
   1   9   8       11.97       27.65      9.56 o
   2   9   8        6.31       17.33     12.13 o
  -3  10   8       81.01       73.87     11.13 o
  -2  10   8        8.24        8.10     10.67 o
  -1  10   8       23.67       26.73      9.02 o
   0  10   8       54.66       51.68     10.94 o
   1  10   8       50.82       44.55      8.88 o
   2  10   8        0.04        4.98     16.99 o
  -3  11   8        4.32       32.59     10.81 o
  -2  11   8       18.87       19.65      8.45 o
  -1  11   8        5.27       17.24     10.55 o
   0  11   8        2.81       13.90     10.68 o
   1  11   8        8.11        9.33     14.99 o
   2  11   8       40.94       49.18      9.32 o
  -3  12   8       79.74       89.17     10.96 o
  -2  12   8        3.84        3.89     10.15 o
  -1  12   8       15.17       15.52     17.84 o
   0  12   8       12.25       20.47     11.48 o
   1  12   8        8.98       16.51     11.31 o
   2  12   8        1.13       16.24      9.56 o
  -3  13   8       25.25       51.45     11.74 o
  -2  13   8        5.73       10.36      8.70 o
  -1  13   8       57.57       47.92     11.27 o
   0  13   8       54.44       50.50     10.37 o
   1  13   8        0.61        6.44     14.00 o
  -2  14   8        0.02       13.87     10.72 o
  -1  14   8        0.03        2.54     10.40 o
   0  14   8       38.40       42.99     11.92 o
   1  14   8       37.01       19.31     11.54 o
  -2  15   8        0.48        8.62     11.05 o
  -1  15   8       20.21        6.85     11.13 o
   0  15   8       26.69       42.37     10.62 o
   1  15   8        1.96       12.53     10.25 o
  -2  16   8       22.53       20.65      8.47 o
  -1  16   8        2.61        9.34     15.57 o
   0  16   8      196.57      176.43     13.03 o
   1  16   8       44.44       36.11     11.94 o
  -2  17   8        6.80       11.14     11.34 o
  -1  17   8        0.00        0.72     10.72 o
   0  17   8        5.38       27.32      8.81 o
   1  17   8       14.09       30.56     10.58 o
   0  18   8       35.40       29.93      9.50 o
  -1  19   8       11.92        5.64     10.73 o
   0  19   8        5.22        8.21      8.69 o
 
